# Supplementary material for: Multi-omics analysis defines highly refractory RAS burdened immature subgroup of infant acute lymphoblastic leukemia
Source: Nat Commun. 2022 Aug 30;13:4501. doi: 10.1038/s41467-022-32266-4 (PMC9427775; doi:10.1038/s41467-022-32266-4)
Supplement: Supplementary file 4 — Supplementary Data 1 [file 41467_2022_32266_MOESM4_ESM.xlsx]

## Sheet: Data1
Supplementary Data 1. Summary of clinicopathological characteristics and experiments for the entire cohort of 84 infants with KMT2A-r leukemia.
Sample ID	Age (months)	Sex	KMT2A Status (FISH or Southern blot)	KMT2A RT-PCR	Specimen	Disease	%Blasts	WBC count (× 109/L)	CNS involvement	Prednisolone response	Outcome	Observation period (days)	Event	EF period (days)	Event	Treatment Protocol	Cohort	Discovery Cohort IC	Extended Cohort IC	RNAseq	Methylation	WES	Target
MLL_03_017	4	F	KMT2A-r	ND	PB	B-ALL	92	632	-	PGR	Alive	2106	No	2106	No Event	MLL03	Discovery	IC1	NA	Yes	Yes	No	Yes
MLL_03_019	0	M	KMT2A-r	KMT2A-AFF1	BM	B-ALL	97	127	+	NA	Dead	31	Yes	0	Failure	MLL03	Discovery	IC2	NA	Yes	Yes	No	Yes
MLL_03_026	4	M	KMT2A-r	KMT2A-MLLT3	BM	B-ALL	95	15.1	+	PGR	Alive	1679	No	1679	No Event	MLL03	Extended	NA	IC4	No	Yes	Yes	Yes
MLL_03_027	10	M	KMT2A-r	KMT2A-AFF1	PB	B-ALL	92	184.1	-	PGR	Alive	1541	No	1541	No Event	MLL03	Extended	NA	IC5	No	Yes	Yes	Yes
MLL_03_029	2	M	KMT2A-r	KMT2A-AFF1	BM	B-ALL	99	312.8	-	PGR	Alive	1459	No	43	No Event	MLL03	Extended	NA	IC2	No	Yes	No	No
MLL_03_033	0	F	KMT2A-r	KMT2A-AFF1	PB	B-ALL	90	149.1	-	PGR	Alive	1251	Yes	0	Failure	MLL03	Extended	NA	IC2	No	Yes	No	No
MLL_10_002	4	F	KMT2A-r	KMT2A-MLLT1	BM	B-ALL	98	60.4	-	PGR	Dead	167	Yes	167	Death	MLL10	Extended	NA	IC3	No	Yes	Yes	Yes
MLL_10_004	11	M	KMT2A-r	ND	BM	B-ALL	92	49.08	-	PGR	Alive	2772	No	2772	No Event	MLL10	Discovery	IC1	NA	Yes	Yes	Yes	Yes
MLL_10_005	4	M	KMT2A-r	KMT2A-MLLT1	BM	B-ALL	70	621.3	-	PPR	Dead	289	Yes	0	Failure	MLL10	Discovery	IC3	NA	Yes	Yes	Yes	Yes
MLL_10_006	4	F	KMT2A-r	KMT2A-AFF1	BM	B-ALL	99	176.7	-	PGR	Alive	2752	Yes	188	Relapse	MLL10	Discovery	IC2	NA	Yes	Yes	Yes	Yes
MLL_10_007	5	F	KMT2A-r	KMT2A-MLLT1	BM	B-ALL	43	54.6	-	PGR	Alive	2748	Yes	299	Relapse	MLL10	Discovery	IC3	NA	Yes	Yes	Yes	Yes
MLL_10_008	2	F	KMT2A-r	KMT2A-AFF1	BM	B-ALL	97	247.6	-	PGR	Alive	2761	Yes	384	Relapse	MLL10	Discovery	IC2	NA	Yes	Yes	No	Yes
MLL_10_009	4	F	KMT2A-r	KMT2A-AFF1	BM	B-ALL	83	218.4	-	PPR	Alive	2741	No	2741	No Event	MLL10	Discovery	IC1	NA	Yes	Yes	Yes	Yes
MLL_10_010	1	M	KMT2A-r	KMT2A-AFF1	BM	B-ALL	88	328.8	-	PPR	Alive	2723	No	2723	No Event	MLL10	Extended	NA	IC1	No	Yes	Yes	Yes
MLL_10_011	6	M	KMT2A-r	KMT2A-MLLT3	BM	B-ALL	96	33	-	PGR	Alive	2714	No	2714	No Event	MLL10	Discovery	IC4	NA	Yes	Yes	Yes	Yes
MLL_10_012	3	F	KMT2A-r	KMT2A-MLLT1	BM	B-ALL	95	215.1	-	PPR	Alive	2707	No	2707	No Event	MLL10	Discovery	IC1	NA	Yes	Yes	Yes	Yes
MLL_10_013	2	M	KMT2A-r	ND	PB	B-ALL	96	633.5	-	PPR	Alive	2687	No	2687	No Event	MLL10	Extended	NA	IC2	No	Yes	Yes	Yes
MLL_10_015	5	M	KMT2A-r	KMT2A-MLLT1	BM	B-ALL	97	612.9	+	PGR	Alive	2625	No	2625	No Event	MLL10	Discovery	IC3	NA	Yes	Yes	Yes	Yes
MLL_10_016	3	F	KMT2A-r	KMT2A-MLLT1	PB	B-ALL	97	272.68	-	PGR	Alive	2601	No	2601	No Event	MLL10	Discovery	IC1	NA	Yes	Yes	Yes	Yes
MLL_10_017	4	F	KMT2A-r	KMT2A-AFF1	BM	B-ALL	97	403.5	-	PPR	Alive	2714	No	2714	No Event	MLL10	Extended	NA	IC1	No	Yes	Yes	No
MLL_10_019	1	M	KMT2A-r	KMT2A-MLLT1	PB	B-ALL	97	992.1	+	PPR	Alive	2299	No	2299	No Event	MLL10	Extended	NA	IC1	No	Yes	No	No
MLL_10_022	1	M	KMT2A-r	KMT2A-AFF1	BM	B-ALL	90	53.2	-	PPR	Alive	2448	No	2448	No Event	MLL10	Discovery	IC1	NA	Yes	Yes	Yes	Yes
MLL_10_024	6	M	KMT2A-r	KMT2A-MLLT1	BM	B-ALL	90	104.08	-	PGR	Alive	2442	No	2442	No Event	MLL10	Discovery	IC3	NA	Yes	Yes	Yes	Yes
MLL_10_025	11	M	KMT2A-r	KMT2A-MLLT3	BM	B-ALL	94	156	-	PGR	Alive	2411	No	2411	No Event	MLL10	Discovery	IC4	NA	Yes	Yes	Yes	Yes
MLL_10_026	4	M	KMT2A-r	ND	BM	B-ALL	99	54.72	-	PGR	Alive	2364	No	2364	No Event	MLL10	Discovery	IC1	NA	Yes	Yes	Yes	Yes
MLL_10_027	5	M	KMT2A-r	KMT2A-AFF1	BM	B-ALL	90	428	+	PPR	Alive	2328	No	2328	No Event	MLL10	Extended	NA	IC5	No	Yes	Yes	Yes
MLL_10_028	1	F	KMT2A-r	KMT2A-AFF1	BM	B-ALL	94	397.95	-	PGR	Dead	419	Yes	0	Failure	MLL10	Discovery	IC2	NA	Yes	Yes	Yes	Yes
MLL_10_029	2	F	KMT2A-r	KMT2A-AFF1	BM	B-ALL	55	23.7	-	PGR	Alive	2157	No	2157	No Event	MLL10	Discovery	IC1	NA	Yes	Yes	Yes	Yes
MLL_10_030	4	M	KMT2A-r	KMT2A-AFF1	BM	B-ALL	95	167	-	PGR	Alive	2241	Yes	488	Relapse	MLL10	Extended	NA	IC2	No	Yes	No	No
MLL_10_031	5	M	KMT2A-r	KMT2A-AFF1	BM	B-ALL	97	524	-	PPR	Dead	233	Yes	176	Relapse	MLL10	Extended	NA	IC2	No	Yes	Yes	Yes
MLL_10_033	3	F	KMT2A-r	KMT2A-MLLT1	BM	B-ALL	96	1060.73	-	PPR	Dead	378	Yes	268	Relapse	MLL10	Extended	NA	IC3	No	Yes	Yes	Yes
MLL_10_034	2	M	KMT2A-r	KMT2A-MLLT1	BM	B-ALL	96	343.6	-	PGR	Alive	1940	No	1940	No Event	MLL10	Extended	NA	IC3	No	Yes	Yes	Yes
MLL_10_035	6	F	KMT2A-r	KMT2A-AFF1	BM	B-ALL	81	67.6	-	PPR	Dead	921	Yes	921	Death	MLL10	Extended	NA	IC5	No	Yes	Yes	Yes
MLL_10_036	5	F	KMT2A-r	ND	BM	B-ALL	87	368.5	-	PGR	Dead	655	Yes	477	Relapse	MLL10	Discovery	IC5	NA	Yes	Yes	Yes	Yes
MLL_10_037	2	F	KMT2A-r	KMT2A-AFF1	BM	B-ALL	79	537.48	-	PPR	Dead	681	Yes	335	Relapse	MLL10	Discovery	IC1	NA	Yes	Yes	Yes	Yes
MLL_10_038	1	F	KMT2A-r	ND	BM	B-ALL	99	449.9	+	PPR	Alive	2529	No	2529	No Event	MLL10	Discovery	IC4	NA	Yes	Yes	Yes	Yes
MLL_10_040	2	M	KMT2A-r	ND	BM	B-ALL	93	196	-	PGR	Alive	2188	No	67	No Event	MLL10	Discovery	IC4	NA	Yes	Yes	Yes	Yes
MLL_10_042	0	F	KMT2A-r	KMT2A-AFF1	BM	B-ALL	93	85.2	+	PPR	Alive	2136	Yes	40	Switch AML	MLL10	Extended	NA	IC2	No	Yes	Yes	Yes
MLL_96_001	3	F	KMT2A-r	NE	PB	B-ALL	94	254	+	NA	Dead	676	Yes	517	Relapse	MLL96	Discovery	IC3	NA	Yes	Yes	No	Yes
MLL_96_006	1	F	KMT2A-r	NE	PB	B-ALL	99	1750	+	NA	Dead	244	Yes	202	Relapse	MLL96	Discovery	IC3	NA	Yes	Yes	No	Yes
MLL_96_008	8	F	KMT2A-r	NE	PB	B-ALL	98	166.4	+	NA	Alive	3357	No	3357	No Event	MLL96	Extended	NA	IC5	No	Yes	No	No
MLL_96_009	6	F	KMT2A-r	NE	PB	B-ALL	95	262	-	NA	Dead	1202	Yes	273	Relapse	MLL96	Discovery	IC2	NA	Yes	Yes	No	Yes
MLL_96_010	5	F	KMT2A-r	NE	PB	B-ALL	100	123.1	-	NA	Dead	587	Yes	204	Relapse	MLL96	Discovery	IC3	NA	Yes	Yes	No	Yes
MLL_96_011	4	M	KMT2A-r	NE	BM	B-ALL	100	1290	-	NA	Dead	511	Yes	162	Relapse	MLL96	Discovery	IC5	NA	Yes	Yes	No	Yes
MLL_96_012	4	F	KMT2A-r	NE	PB	B-ALL	94	193.8	-	NA	Dead	918	Yes	184	Relapse	MLL96	Discovery	IC5	NA	Yes	Yes	No	Yes
MLL_96_014	3	F	KMT2A-r	NE	PB	B-ALL	NA	134	-	NA	Dead	409	Yes	237	Relapse	MLL96	Extended	NA	IC2	No	Yes	No	No
MLL_96_015	4	M	KMT2A-r	NE	BM	B-ALL	95	145.7	-	NA	Alive	2793	No	2793	No Event	MLL96	Discovery	IC5	NA	Yes	Yes	No	Yes
MLL_96_016	4	F	KMT2A-r	NE	PB	B-ALL	93	106	+	NA	Dead	278	Yes	278	Death	MLL96	Extended	NA	IC4	No	Yes	No	No
MLL_96_023	1	M	KMT2A-r	NE	PB	B-ALL	92	537.8	-	NA	Alive	3079	Yes	719	Relapse	MLL96	Discovery	IC4	NA	Yes	Yes	No	Yes
MLL_96_024	2	M	KMT2A-r	NE	PB	B-ALL	93	257.4	+	NA	Dead	191	Yes	99	Relapse	MLL96	Discovery	IC1	NA	Yes	Yes	No	Yes
MLL_96_025	5	F	KMT2A-r	NE	BM	B-ALL	NA	260.3	+	NA	Alive	2825	No	2825	No Event	MLL96	Discovery	IC3	NA	Yes	Yes	No	Yes
MLL_96_028	4	M	KMT2A-r	NE	PB	B-ALL	78	279.3	-	NA	Alive	3066	No	3066	No Event	MLL96	Discovery	IC5	NA	Yes	Yes	No	Yes
MLL_96_029	0	F	KMT2A-r	NE	PB	B-ALL	84	421.5	-	NA	Dead	145	Yes	87	Relapse	MLL96	Discovery	IC2	NA	Yes	Yes	No	Yes
MLL_96_030	3	F	KMT2A-r	NE	PB	B-ALL	97	1265	-	NA	Alive	3037	No	3037	No Event	MLL96	Discovery	IC5	NA	Yes	Yes	No	Yes
MLL_96_031	2	F	KMT2A-r	NE	PB	B-ALL	99	953	+	NA	Dead	630	Yes	165	Relapse	MLL96	Discovery	IC2	NA	Yes	Yes	No	Yes
MLL_96_032	3	F	KMT2A-r	NE	PB	B-ALL	96	294	+	NA	Dead	286	Yes	286	Death	MLL96	Discovery	IC2	NA	Yes	Yes	No	Yes
MLL_96_033	7	M	KMT2A-r	NE	PB	B-ALL	91	245.9	-	NA	Alive	1351	No	1351	No Event	MLL96	Discovery	IC5	NA	Yes	Yes	No	Yes
MLL_96_040	1	F	KMT2A-r	NE	PB	B/M MPAL	49	50	+	NA	Dead	44	Yes	0	Failure	MLL96	Discovery	IC5	NA	Yes	Yes	No	Yes
MLL_96_041	10	F	KMT2A-r	NE	PB	B-ALL	98	248.8	-	NA	Dead	612	Yes	392	Relapse	MLL96	Extended	NA	IC1	No	Yes	No	No
MLL_96_042	5	F	KMT2A-r	NE	BM	B-ALL	94	59	NA	NA	Dead	1168	Yes	522	Relapse	MLL96	Extended	NA	IC2	No	Yes	No	No
MLL_96_045	7	M	KMT2A-r	NE	BM	B-ALL	93	142.4	-	NA	Dead	1343	Yes	418	Relapse	MLL96	Discovery	IC4	NA	Yes	Yes	No	Yes
MLL_96_047	0	F	KMT2A-r	NE	NA	B-ALL	NA	898	+	NA	Dead	127	Yes	0	Failure	MLL96	Extended	NA	IC5	No	Yes	No	No
MLL_96_048	5	M	KMT2A-r	NE	PB	B-ALL	99	832.8	-	NA	Alive	3256	Yes	285	Relapse	MLL96	Discovery	IC5	NA	Yes	Yes	No	Yes
MLL_96_050	1	M	KMT2A-r	NE	BM	B-ALL	96	473.5	+	NA	Dead	145	Yes	0	Failure	MLL96	Discovery	IC4	NA	Yes	Yes	No	Yes
MLL_96_051	2	F	KMT2A-r	NE	BM	B-ALL	NA	693	-	NA	Alive	2234	Yes	96	Relapse	MLL96	Discovery	IC1	NA	Yes	Yes	No	Yes
MLL_96_053	0	F	KMT2A-r	NE	BM	B/M MPAL	NA	198.2	-	NA	Alive	203	Yes	0	Failure	MLL96	Discovery	IC2	NA	Yes	Yes	No	Yes
MLL_96_057	6	M	KMT2A-r	NE	PB	B-ALL	NA	21.2	-	NA	Alive	2730	No	2730	No Event	MLL96	Discovery	IC1	NA	Yes	Yes	No	Yes
MLL_96_063	1	M	KMT2A-r	NE	PB	B-ALL	NA	NA	NA	NA	Dead	47	Yes	0	Failure	MLL96	Discovery	IC2	NA	Yes	Yes	No	Yes
MLL_96_064	6	M	KMT2A-r	NE	BM	B-ALL	98	993	-	NA	Dead	168	Yes	168	Death	MLL96	Discovery	IC3	NA	Yes	Yes	No	Yes
MLL_96_066	0	F	KMT2A-r	NE	PB	B-ALL	80	121.6	+	NA	Dead	272	Yes	272	Death	MLL96	Discovery	IC1	NA	Yes	Yes	No	Yes
MLL_96_071	3	F	KMT2A-r	NE	BM	B-ALL	92	223.5	+	NA	Alive	3742	Yes	183	Relapse	MLL96	Discovery	IC5	NA	Yes	Yes	No	Yes
MLL_96_072	7	F	KMT2A-r	NE	PB	B-ALL	72	59.9	-	NA	Dead	1027	Yes	761	Relapse	MLL96	Extended	NA	IC4	No	Yes	No	No
MLL_96_073	3	M	KMT2A-r	NE	PB	B-ALL	95	169.9	-	NA	Dead	390	Yes	176	Relapse	MLL96	Discovery	IC2	NA	Yes	Yes	No	Yes
scmc01	1	M	KMT2A-r	KMT2A-AFF1	BM	B-ALL	86	95	-	PGR	Alive	5282	No	5282	No Event	MLL03	Discovery	IC5	NA	Yes	Yes	No	Yes
scmc02	5	F	KMT2A-r	KMT2A-MLLT3	PB	B-ALL	NA	1.7	-	PGR	Dead	1659	Yes	1360	Relapse	MLL03	Discovery	IC4	NA	Yes	Yes	No	Yes
scmc04	2	M	KMT2A-r	KMT2A-MLLT1	PB	B-ALL	100	1198	-	PPR	Alive	4694	Yes	390	Relapse	MLL03	Discovery	IC3	NA	Yes	Yes	No	Yes
scmc06	5	M	KMT2A-r	KMT2A-MLLT1	PB	B-ALL	97	261.6	-	PGR	Alive	3116	Yes	64	Relapse	Other	Discovery	IC3	NA	Yes	Yes	No	Yes
scmc09	1	M	KMT2A-r	KMT2A-MLLT3	BM	B-ALL	98	856.8	+	PPR	Alive	1213	Yes	114	Switch AML	MLL10	Discovery	IC4	NA	Yes	Yes	No	Yes
UT_INF_001	3	M	KMT2A-r	NE	PB	B-ALL	91	534	-	NA	Dead	453	Yes	266	Relapse	Other	Discovery	IC2	NA	Yes	Yes	No	Yes
UT_INF_003	6	F	KMT2A-r	KMT2A-AFF1	PB	B-ALL	93	161.2	-	NA	Alive	2861	No	2861	No Event	MLL96	Discovery	IC2	NA	Yes	Yes	No	Yes
UT_INF_004	3	F	KMT2A-r	KMT2A-AFF1	PB	B-ALL	99	287.6	+	NA	Alive	5005	Yes	57	Relapse	MLL96	Discovery	IC1	NA	Yes	Yes	No	Yes
UT_INF_007	6	M	KMT2A-r	KMT2A-AFF1	BM	B-ALL	93	15.6	-	PGR	Dead	169	Yes	169	Death	MLL03	Discovery	IC5	NA	Yes	Yes	No	Yes
UT_INF_009	1	F	KMT2A-r	KMT2A-MLLT1	BM	B-ALL	95	753	-	PGR	Alive	3900	Yes	525	Relapse	MLL03	Discovery	IC3	NA	Yes	Yes	No	Yes
UT_INF_010	1	M	KMT2A-r	KMT2A-MLLT1	PB	B-ALL	98	240	+	PGR	Alive	2726	Yes	262	Relapse	MLL03	Discovery	IC2	NA	Yes	Yes	No	Yes
NA, Not available; ND, Not detected; NE, Not evaluated.
