# Supplementary material for: Multi-omics analysis defines highly refractory RAS burdened immature subgroup of infant acute lymphoblastic leukemia
Source: Nat Commun. 2022 Aug 30;13:4501. doi: 10.1038/s41467-022-32266-4 (PMC9427775; doi:10.1038/s41467-022-32266-4)
Supplement: Supplementary file 5 — Supplementary Data 2 [file 41467_2022_32266_MOESM5_ESM.xlsx]

## Sheet: Data2
Supplementary Data 2. Quality metrics for RNA sequencing of 61 infants with KMT2A-r leukemia.
Sample ID	Number of input reads	Read length	Uniquely mapped reads	Uniquely mapped reads%
MLL_03_017	40175318	300	33931991	84.46
MLL_03_019	73246253	252	64739389	88.39
MLL_10_004	70722515	252	62610028	88.53
MLL_10_005	58929185	252	52633230	89.32
MLL_10_006	67477927	252	61038863	90.46
MLL_10_007	68169030	252	60032303	88.06
MLL_10_008	88260793	252	73912950	83.74
MLL_10_009	39020607	300	34097426	87.38
MLL_10_011	78110656	252	69226496	88.63
MLL_10_012	76150924	252	68537772	90
MLL_10_015	64509663	252	58482266	90.66
MLL_10_016	64660431	252	59015149	91.27
MLL_10_022	103559711	252	93669981	90.45
MLL_10_024	62084843	252	56567540	91.11
MLL_10_025	115699391	252	105568200	91.24
MLL_10_026	61289872	252	56747831	92.59
MLL_10_028	57236333	252	52171769	91.15
MLL_10_029	48520761	252	44121943	90.93
MLL_10_036	83080266	200	70340550	84.67
MLL_10_037	80783001	300	66064074	81.78
MLL_10_038	65992569	252	58352648	88.42
MLL_10_040	90418016	252	80212593	88.71
MLL_96_001	72349668	252	65267459	90.21
MLL_96_006	81348475	252	70982646	87.26
MLL_96_009	71474078	300	59530774	83.29
MLL_96_010	63039901	252	56625060	89.82
MLL_96_011	87802014	252	76675270	87.33
MLL_96_012	76712253	252	68394692	89.16
MLL_96_015	46454535	252	41580328	89.51
MLL_96_023	70160435	252	62888746	89.64
MLL_96_024	75066937	252	63865706	85.08
MLL_96_025	64093104	252	57913912	90.36
MLL_96_028	80501767	252	71031441	88.24
MLL_96_029	63369067	252	54901850	86.64
MLL_96_030	72512450	252	64583920	89.07
MLL_96_031	82603870	252	69944514	84.67
MLL_96_032	66445748	252	60729870	91.4
MLL_96_033	84346667	252	75037274	88.96
MLL_96_040	64364285	252	59395685	92.28
MLL_96_045	79842780	252	69867289	87.51
MLL_96_048	60509112	252	52452864	86.69
MLL_96_050	65080422	252	56989617	87.57
MLL_96_051	78180065	252	65674935	84
MLL_96_053	93662868	252	83092470	88.71
MLL_96_057	76757665	252	69075538	89.99
MLL_96_063	77440365	252	69203316	89.36
MLL_96_064	62614494	252	57360979	91.61
MLL_96_066	83953503	252	77255716	92.02
MLL_96_071	77173284	252	63938239	82.85
MLL_96_073	81387507	252	72391512	88.95
scmc01	69754372	228	63002133	90.32
scmc02	68802942	228	62932094	91.47
scmc04	84641211	228	64026293	75.64
scmc06	70641703	228	64417065	91.19
scmc09	79251594	228	71873479	90.69
UT_INF_001	52345398	252	43614943	83.32
UT_INF_003	50074948	252	43986597	87.84
UT_INF_004	47277718	252	42149672	89.15
UT_INF_007	74868286	252	62087188	82.93
UT_INF_009	47617041	252	41859192	87.91
UT_INF_010	39644626	252	34692410	87.51
