# Supplementary material for: Multi-omics analysis defines highly refractory RAS burdened immature subgroup of infant acute lymphoblastic leukemia
Source: Nat Commun. 2022 Aug 30;13:4501. doi: 10.1038/s41467-022-32266-4 (PMC9427775; doi:10.1038/s41467-022-32266-4)
Supplement: Supplementary file 6 — Supplementary Data 3 [file 41467_2022_32266_MOESM6_ESM.xlsx]

## Sheet: Data3
Supplementary Data 3. Fusion transcripts identified in the discovery cohort of 61 infants.
Sample ID	Gene_1	Chr_1	Pos_1	Gene_2	Chr_2	Pos_2	Fusion	KMT2A breakpoint†	Pipeline	Validation#
MLL_03_017	KMT2A	11	118355029	EPS15	1	51946986	KMT2A-EPS15	i10	Genomon	Validated
MLL_03_017	KMT2A	11	118355690	EPS15	1	51946986	KMT2A-EPS15	i11	SV-predicted	Validated
MLL_03_019	KMT2A	11	118359475	AFF1	4	88005272	KMT2A-AFF1	i12	Genomon	Validated
MLL_10_004	KMT2A	11	118355029	AFF1	4	88035519	KMT2A-AFF1	i10	Genomon	Validated
MLL_10_004	KMT2A	11	118355690	AFF1	4	88035519	KMT2A-AFF1	i11	Pizzly	Validated
MLL_10_005	KMT2A	11	118355029	MLLT1	19	6270770	KMT2A-MLLT1	i10	Genomon	Validated
MLL_10_006	AFF1	4	88011222	KMT2A	11	118359329	AFF1-KMT2A	i11	Genomon	Validated
MLL_10_006	KMT2A	11	118355029	AFF1	4	88012945	KMT2A-AFF1	i10	Genomon	Validated
MLL_10_006	KMT2A	11	118355690	AFF1	4	88012945	KMT2A-AFF1	i11	Genomon	Validated
MLL_10_007	KMT2A	11	118355029	MLLT1	19	6270770	KMT2A-MLLT1	i10	Genomon	Validated
MLL_10_007	KMT2A	11	118355690	MLLT1	19	6270770	KMT2A-MLLT1	i11	Genomon	Validated
MLL_10_008	KMT2A	11	118355029	AFF1	4	88005272	KMT2A-AFF1	i10	Genomon	Validated
MLL_10_008	KMT2A	11	118355690	AFF1	4	88005272	KMT2A-AFF1	i11	Genomon	Validated
MLL_10_009	KMT2A	11	118355029	AFF1	4	88005272	KMT2A-AFF1	i10	Genomon	Validated
MLL_10_011	KMT2A	11	118355029	MLLT3	9	20365742	KMT2A-MLLT3	i10	Genomon	Validated
MLL_10_011	KMT2A	11	118355690	MLLT3	9	20365742	KMT2A-MLLT3	i11	Genomon	Validated
MLL_10_012	KMT2A	11	118355029	MLLT1	19	6270770	KMT2A-MLLT1	i10	Genomon	Validated
MLL_10_012	KMT2A	11	118355690	MLLT1	19	6270770	KMT2A-MLLT1	i11	Genomon	Validated
MLL_10_015	KMT2A	11	118355029	MLLT1	19	6270770	KMT2A-MLLT1	i10	Genomon	Validated
MLL_10_016	KMT2A	11	118355029	MLLT1	19	6270770	KMT2A-MLLT1	i10	Genomon	Validated
MLL_10_016	KMT2A	11	118355690	MLLT1	19	6270770	KMT2A-MLLT1	i11	Genomon	Validated
MLL_10_022	AFF1	4	87968746	KMT2A	11	118359329	AFF1-KMT2A	i11	Genomon	Validated
MLL_10_022	KMT2A	11	118355029	AFF1	4	88005272	KMT2A-AFF1	i10	Genomon	Validated
MLL_10_022	KMT2A	11	118355690	AFF1	4	88005272	KMT2A-AFF1	i11	Genomon	Validated
MLL_10_024	KMT2A	11	118355029	MLLT1	19	6270770	KMT2A-MLLT1	i10	Genomon	Validated
MLL_10_024	KNTC1	12	123109235	KMT2A	11	118354898	KNTC1-KMT2A	i9	Genomon	Validated
MLL_10_025	KMT2A	11	118353210	MLLT3	9	20365742	KMT2A-MLLT3	i9	Genomon	Validated
MLL_10_026	KMT2A	11	118355029	AFF1	4	88046189	KMT2A-AFF1	i10	Genomon	Validated
MLL_10_028	KMT2A	11	118355029	AFF1	4	88005272	KMT2A-AFF1	i10	Genomon	Validated
MLL_10_028	KMT2A	11	118355690	AFF1	4	88005272	KMT2A-AFF1	i11	Pizzly	Validated
MLL_10_029	AFF1	4	88011222	KMT2A	11	118359329	AFF1-KMT2A	i11	Pizzly	Validated
MLL_10_029	KMT2A	11	118355029	AFF1	4	88012945	KMT2A-AFF1	i10	Genomon	Validated
MLL_10_029	KMT2A	11	118355690	AFF1	4	88012945	KMT2A-AFF1	i11	Pizzly	Validated
MLL_10_036	AFF1	4	88012981	SPATA13	13	24858273	AFF1-SPATA13	NA	Genomon	NE
MLL_10_036	KMT2A	11	118352807	AFF1	4	88016067	KMT2A-AFF1	i8	Genomon	NE
MLL_10_037	AFF1	4	87968746	KMT2A	11	118359329	AFF1-KMT2A	i11	Genomon	Validated
MLL_10_037	KMT2A	11	118353210	AFF1	4	88005272	KMT2A-AFF1	i9	Pizzly	Validated
MLL_10_038	KMT2A	11	118355029	MLLT3	9	20414423	KMT2A-MLLT3	i10	Genomon	Validated
MLL_10_038	KMT2A	11	118355690	MLLT3	9	20414423	KMT2A-MLLT3	i11	SV-predicted	Validated
MLL_10_040	FOCAD	9	20823114	SCN4B	11	118014776	FOCAD-SCN4B	NA	Genomon	Validated
MLL_10_040	KMT2A	11	118355029	MLLT3	9	20448264	KMT2A-MLLT3	i10	Genomon	Validated
MLL_96_001	AIP	11	67250728	KMT2A	11	118359329	AIP-KMT2A	i11	Genomon	Validated
MLL_96_001	KMT2A	11	118355029	MLLT1	19	6270770	KMT2A-MLLT1	i10	Genomon	Validated
MLL_96_001	KMT2A	11	118355690	MLLT1	19	6270770	KMT2A-MLLT1	i11	Genomon	Validated
MLL_96_006	KMT2A	11	118355029	MLLT1	19	6270770	KMT2A-MLLT1	i10	Genomon	Validated
MLL_96_009	KMT2A	11	118355029	AFF1	4	88005272	KMT2A-AFF1	i10	Genomon	Validated
MLL_96_009	KMT2A	11	118355690	AFF1	4	88005272	KMT2A-AFF1	i11	Pizzly	Validated
MLL_96_010	KMT2A	11	118355029	MLLT1	19	6270770	KMT2A-MLLT1	i10	Genomon	Validated
MLL_96_010	KMT2A	11	118355690	MLLT1	19	6270770	KMT2A-MLLT1	i11	Genomon	Validated
MLL_96_011	KMT2A	11	118355029	AFF1	4	88005272	KMT2A-AFF1	i10	Genomon	Validated
MLL_96_012	EPS15	1	51934145	KMT2A	11	118359329	EPS15-KMT2A	i11	Genomon	Validated
MLL_96_012	KMT2A	11	118355690	EPS15	1	51930998	KMT2A-EPS15	i11	Genomon	Validated
MLL_96_015	KMT2A	11	118355029	AFF1	4	88005272	KMT2A-AFF1	i10	Genomon	Validated
MLL_96_023	KMT2A	11	118355029	MLLT10	10	21940602	KMT2A-MLLT10	i10	Genomon	Validated
MLL_96_023	KMT2A	11	118355690	MLLT10	10	21940602	KMT2A-MLLT10	i11	Genomon	Validated
MLL_96_024	AFF1	4	88005316	KMT2A	11	118354898	AFF1-KMT2A	i9	Genomon	Validated
MLL_96_024	KMT2A	11	118353210	AFF1	4	88011136	KMT2A-AFF1	i9	Pizzly	Validated
MLL_96_025	KMT2A	11	118353210	MLLT1	19	6270770	KMT2A-MLLT1	i9	Genomon	Validated
MLL_96_025	MLLT1	19	6279784	KMT2A	11	118354898	MLLT1-KMT2A	i9	SV-predicted	Validated
MLL_96_028	AFF1	4	88005316	KMT2A	11	118354898	AFF1-KMT2A	i9	Pizzly	Validated
MLL_96_028	KMT2A	11	118353210	AFF1	4	88011136	KMT2A-AFF1	i9	Genomon	Validated
MLL_96_029	AFF1	4	87968746	KMT2A	11	118359329	AFF1-KMT2A	i11	Pizzly	Validated
MLL_96_029	KMT2A	11	118355690	AFF1	4	88005272	KMT2A-AFF1	i11	SV-predicted	Validated
MLL_96_030	AFF1	4	87968746	KMT2A	11	118354898	AFF1-KMT2A	i9	Genomon	Validated
MLL_96_030	KMT2A	11	118353210	AFF1	4	88005272	KMT2A-AFF1	i9	Genomon	Validated
MLL_96_031	MBNL1	3	152018156	LSG1	3	194371945	MBNL1-LSG1	NA	Genomon	Validated
MLL_96_031	AFF1	4	87968746	HSPA8	11	122928627	AFF1-HSPA8	NA	Genomon	Validated
MLL_96_031	KMT2A	11	118355690	AFF1	4	88005272	KMT2A-AFF1	i11	Pizzly	Validated
MLL_96_031	HSPA8	11	122928960	JAML	11	118074380	HSPA8-JAML	NA	Genomon	Validated
MLL_96_032	AFF1	4	88005316	KMT2A	11	118359329	AFF1-KMT2A	i11	Genomon	Validated
MLL_96_032	KMT2A	11	118355029	AFF1	4	88011136	KMT2A-AFF1	i10	Genomon	Validated
MLL_96_032	KMT2A	11	118355690	AFF1	4	88011136	KMT2A-AFF1	i11	Genomon	Validated
MLL_96_033	KMT2A	11	118353210	MLLT3	9	20365742	KMT2A-MLLT3	i9	Genomon	Validated
MLL_96_040	KMT2A	11	118355029	MLLT1	19	6270770	KMT2A-MLLT1	i10	Genomon	Validated
MLL_96_040	KMT2A	11	118355690	MLLT1	19	6270770	KMT2A-MLLT1	i11	Genomon	Validated
MLL_96_045	KMT2A	11	118355029	MLLT3	9	20365742	KMT2A-MLLT3	i10	Genomon	Validated
MLL_96_045	KMT2A	11	118355690	MLLT3	9	20365742	KMT2A-MLLT3	i11	Genomon	Validated
MLL_96_048	AFF1	4	87968746	KMT2A	11	118359329	AFF1-KMT2A	i11	Genomon	Validated
MLL_96_048	AFF1	4	87968746	KMT2A	11	118360507	AFF1-KMT2A	i12	Genomon	Validated
MLL_96_048	KMT2A	11	118353210	AFF1	4	88005272	KMT2A-AFF1	i9	Pizzly	Validated
MLL_96_050	KMT2A	11	118355690	MLLT3	9	20365742	KMT2A-MLLT3	i11	Pizzly	Validated
MLL_96_051	KMT2A	11	118353210	AFF2	X	147919171	KMT2A-AFF2	i9	Genomon	Validated
MLL_96_053	KMT2A	11	118355029	AFF1	4	88005272	KMT2A-AFF1	i10	Genomon	Validated
MLL_96_053	KMT2A	11	118355690	AFF1	4	88005272	KMT2A-AFF1	i11	Genomon	Validated
MLL_96_057	AFF1	4	88011222	KMT2A	11	118355577	AFF1-KMT2A	i10	Genomon	Validated
MLL_96_057	KMT2A	11	118355029	AFF1	4	88012945	KMT2A-AFF1	i10	Genomon	Validated
MLL_96_063	AFF1	4	87968746	KMT2A	11	118360844	AFF1-KMT2A	i13	Pizzly	Validated
MLL_96_063	KMT2A	11	118359475	AFF1	4	88005272	KMT2A-AFF1	i12	Pizzly	Validated
MLL_96_064	KMT2A	11	118355029	MLLT1	19	6270770	KMT2A-MLLT1	i10	Genomon	Validated
MLL_96_066	KMT2A	11	118355029	AFF1	4	88011136	KMT2A-AFF1	i10	Pizzly	Validated
MLL_96_066	KMT2A	11	118355690	AFF1	4	88011136	KMT2A-AFF1	i11	Genomon	Validated
MLL_96_071	AFF1	4	87968746	KMT2A	11	118354898	AFF1-KMT2A	i9	Genomon	Validated
MLL_96_071	KMT2A	11	118353210	AFF1	4	88005272	KMT2A-AFF1	i9	Genomon	Validated
MLL_96_073	KMT2A	11	118355029	AFF1	4	88011136	KMT2A-AFF1	i10	Genomon	Validated
MLL_96_073	KMT2A	11	118355690	AFF1	4	88011136	KMT2A-AFF1	i11	Genomon	Validated
scmc01	KMT2A	11	118353210	AFF1	4	88005272	KMT2A-AFF1	i9	Genomon	Validated
scmc02	KMT2A	11	118355029	MLLT3	9	20365742	KMT2A-MLLT3	i10	Genomon	Validated
scmc02	KMT2A	11	118355690	MLLT3	9	20365742	KMT2A-MLLT3	i11	Pizzly	Validated
scmc04	KMT2A	11	118355690	MLLT1	19	6270770	KMT2A-MLLT1	i11	Pizzly	Validated
scmc06	KMT2A	11	118355029	MLLT1	19	6270770	KMT2A-MLLT1	i10	Genomon	Validated
scmc09	KMT2A	11	118353210	MLLT3	9	20365742	KMT2A-MLLT3	i9	Genomon	Validated
UT_INF_001	AFF1	4	87968746	KMT2A	11	118359329	AFF1-KMT2A	i11	SV-predicted	Validated
UT_INF_001	KMT2A	11	118355690	AFF1	4	88005272	KMT2A-AFF1	i11	Pizzly	Validated
UT_INF_003	AFF1	4	88029467	KMT2A	11	118354898	AFF1-KMT2A	i9	Genomon	Validated
UT_INF_003	KMT2A	11	118353210	AFF1	4	88035519	KMT2A-AFF1	i9	Genomon	Validated
UT_INF_004	KMT2A	11	118355029	AFF1	4	88005272	KMT2A-AFF1	i10	Pizzly	Validated
UT_INF_004	KMT2A	11	118355690	AFF1	4	88005272	KMT2A-AFF1	i11	Genomon	Validated
UT_INF_007	KMT2A	11	118353210	AFF1	4	88005272	KMT2A-AFF1	i9	Genomon	Validated
UT_INF_009	KMT2A	11	118355029	MLLT1	19	6270770	KMT2A-MLLT1	i10	Genomon	Validated
UT_INF_010	KMT2A	11	118355029	MLLT1	19	6270770	KMT2A-MLLT1	i10	Pizzly	Validated
UT_INF_010	KMT2A	11	118355690	MLLT1	19	6270770	KMT2A-MLLT1	i11	Pizzly	Validated
†For KMT2A-related fusion transcripts, the intron numbers segregating the retained and lost portions of KMT2A gene are indicated.
#NE, Not evaluated
