# Supplementary material for: Multi-omics analysis defines highly refractory RAS burdened immature subgroup of infant acute lymphoblastic leukemia
Source: Nat Commun. 2022 Aug 30;13:4501. doi: 10.1038/s41467-022-32266-4 (PMC9427775; doi:10.1038/s41467-022-32266-4)
Supplement: Supplementary file 7 — Supplementary Data 4 [file 41467_2022_32266_MOESM7_ESM.xlsx]

## Sheet: Data4
Supplementary Data 4. Differentially expressed genes for each IC of infant leukemia.
#P values are two-sided, Benjamini-Hochberg adjusted P values from Wald test, as implemented in DESeq2.
IC1 vs. Others				IC2 vs. Others				IC3 vs. Others				IC4 vs. Others				IC5 vs. Others
Gene	Log2FC	adjusted P#		Gene	Log2FC	adjusted P#		Gene	Log2FC	adjusted P#		Gene	Log2FC	adjusted P#		Gene	Log2FC	adjusted P#
PTPRR	-7.66502	3.73115e-12		HOXA-AS3	-7.4193	6.29278e-30		EHD2	4.06689	1.14488e-20		FLT4	-6.22915	1.39436e-21		DOCK1	5.22703	5.59027e-13
PENK	-8.52941	7.08524e-12		HOXA7	-7.31923	6.29278e-30		SNCB	6.69983	2.13938e-20		COL19A1	6.01753	8.87893e-19		NGFR	-5.16566	9.0354e-12
SPAG6	-5.58402	5.66604e-11		PENK	-10.807	2.87985e-23		GSE1	1.02308	4.09353e-12		CAMK2B	-5.69917	1.64937e-18		ST8SIA5	-4.61959	1.26681e-11
NBPF1	-1.15822	4.64644e-09		HOXA5	-7.21267	7.7012e-23		KIAA1257	2.07376	1.09382e-11		PALM	-3.86226	7.52316e-18		KIRREL1	-3.89845	1.99772e-10
MS4A4E	-2.57285	2.36022e-08		HOXA3	-6.46631	1.67018e-21		TAX1BP3	1.48836	1.29034e-10		BTBD3	2.57457	1.11019e-15		CALD1	-5.3249	2.02347e-10
ZNF503	-4.62669	2.36022e-08		HOXA6	-7.91873	1.44065e-18		PPP2R2B	3.692	7.46755e-10		LOC101928841	-5.02328	1.11019e-15		IRX1	-8.23205	9.70104e-10
C5orf66-AS1	-23.3054	4.45309e-08		LOC101929415	-6.93084	2.3529e-17		ATL1	2.35848	2.35396e-09		BEST3	5.73976	2.32357e-13		WFS1	-3.63605	2.95331e-09
HOXA-AS3	-4.55817	9.2372e-08		HOXA10-HOXA9	-5.37597	5.2385e-15		FNBP1L	-3.44341	3.63179e-09		SCN3A	5.16895	4.38571e-13		EFEMP1	-5.90922	3.29024e-09
PLCB4	-3.56906	9.2372e-08		HOXA9	-5.32808	8.62639e-15		TET2	-1.68551	3.67167e-09		TPBG	-4.87118	9.17721e-13		C3orf52	-2.65234	5.55615e-08
PTPRN2	-2.07597	9.2372e-08		ZNF503	-5.29122	1.50401e-12		AK8	1.71051	4.95288e-09		HMGA2	-5.05617	9.4806e-13		PIK3C3	1.04032	6.15383e-07
MYO18B	-3.70045	1.02244e-07		IL12RB2	-5.00181	1.81419e-12		PNLDC1	2.32507	6.17087e-09		ADAM23	5.36346	3.60071e-12		PRSS12	3.4426	6.47596e-07
HOXA3	-4.40833	1.70941e-07		HOXA4	-5.98977	6.95396e-12		ZMYND10	1.40938	1.74272e-08		PPP1R14A	-3.42083	2.3544e-11		AKAP12	-4.07861	1.12502e-06
LOC101929415	-5.05259	1.87624e-07		SLC6A3	-6.88066	8.16317e-12		PHF7	0.793294	2.12179e-08		TNFRSF13B	4.87016	3.19839e-11		FST	-3.85759	1.27854e-06
HOXA7	-4.36216	2.73514e-07		CASTOR3	1.93381	1.53049e-11		CYB5R2	-4.34487	3.9843e-08		LILRA4	3.73968	3.51668e-11		LRRC32	-4.24073	1.27854e-06
LOC100287175	-2.01105	2.73514e-07		HOXA-AS2	-5.66252	1.53049e-11		PLAG1	-2.35584	3.9843e-08		WASF1	2.84598	6.14901e-11		TDRD9	3.45119	1.27854e-06
ST8SIA5	3.79119	3.00119e-07		LOC648987	-2.54867	6.54735e-11		RBM24	-4.10211	3.9843e-08		GRB10	-2.77977	1.2684e-10		CES1	5.77017	1.78295e-06
HOXA5	-4.69544	3.01257e-07		STAG3	2.53198	7.32076e-11		TRPV1	1.85868	4.4396e-08		DHRS3	-3.11148	1.51893e-10		LOC100288866	-4.82098	1.78295e-06
EFCC1	-4.05722	4.8167e-07		NOS3	2.17166	1.95638e-10		DES	-4.56726	9.84518e-08		MMP17	-2.67022	1.51893e-10		ALKAL2	-3.89604	1.86061e-06
LINC01250	-4.46466	4.8167e-07		USP2	4.12575	2.3441e-10		FCHO2	-2.20752	9.84518e-08		CTNND1	-1.5722	2.87766e-10		DUSP4	-2.99766	2.30759e-06
BORCS5	1.47316	5.45587e-07		NCKAP5	-5.20283	2.67138e-10		PGBD5	5.28863	9.98326e-08		TMX2-CTNND1	-1.21592	5.6714e-10		KHDRBS3	-3.36413	2.30759e-06
PHACTR3	-5.36321	5.61009e-07		QPRT	-1.65819	3.01729e-10		EFCC1	3.90359	1.01435e-07		ANKRD50	2.36444	1.81526e-09		CR1	3.2214	2.58643e-06
PPP1R26	-3.18181	8.40284e-07		ZFHX4-AS1	-24.7357	3.01729e-10		TGFA	3.28027	1.08616e-07		IRF4	2.80658	1.81526e-09		KCNK9	-3.51534	2.73617e-06
CDO1	-4.17878	1.62331e-06		CCDC141	-4.1017	3.7869e-10		TPD52L2	-1.33987	1.12707e-07		RUBCNL	3.44199	1.81526e-09		USP2	-4.17636	3.55299e-06
STIM1	-0.977882	2.2189e-06		WFS1	3.03567	4.31773e-10		LRRC32	-4.38434	1.63238e-07		DDO	-3.73647	2.03104e-09		NTRK1	-3.03255	3.58712e-06
ARFIP1	-1.43958	3.33319e-06		PICK1	1.42874	5.3152e-10		P2RX5-TAX1BP3	1.81721	1.63238e-07		GCSAM	2.29322	2.11226e-09		IGFBP4	-2.05612	3.77028e-06
SORT1	-1.99036	3.33319e-06		LINC01108	-5.45469	5.66738e-10		RGS9	-3.50346	2.06524e-07		KANK1	-3.43517	3.17058e-09		SLC2A14	2.46095	3.77028e-06
FAM110C	-3.8001	3.35798e-06		SUPT3H	-2.61317	1.44108e-09		CD58	1.36742	2.57892e-07		CMBL	-2.66253	3.83255e-09		KCNS3	-2.74522	4.48988e-06
CCN2	-2.74177	3.66728e-06		CDHR3	-4.52848	1.51815e-09		C5orf66-AS1	-22.8351	2.99195e-07		GPR63	-2.91705	6.29427e-09		IRX2	-6.29132	5.06408e-06
HOXA4	-4.73735	3.80474e-06		DTX4	-2.84483	2.9656e-09		TRIM73	1.79536	3.35835e-07		HHIP	3.45306	7.71171e-09		COLCA2	-2.71804	5.81263e-06
LINC00467	-2.39816	4.28082e-06		PTPRR	-6.49358	3.3679e-09		LOXL4	2.85539	3.66424e-07		HMGA2-AS1	-4.9321	1.10293e-08		LGI4	-2.3445	5.85875e-06
KCNK17	-3.6782	5.79376e-06		PRL	-3.48539	3.81004e-09		STAR	-3.88629	4.18136e-07		CDHR3	4.36236	1.52828e-08		FGF9	-3.00293	6.22724e-06
LOXL4	-2.81946	5.79376e-06		HOXA10	-4.32756	5.76701e-09		PDGFC	-5.03173	4.73245e-07		SP4	1.65319	2.37076e-08		COLCA1	-2.61484	6.95934e-06
LRMDA	-3.72253	5.79376e-06		HTR1F	-4.41424	6.41473e-09		STAG3L2	1.12788	4.73245e-07		EPHA3	7.67401	2.39321e-08		LOC100288175	-2.59225	9.6742e-06
GAS2L3	2.1098	7.16165e-06		IKZF2	-3.50512	1.29879e-08		JMJD7	0.86742	5.61644e-07		DTX3	3.56208	2.91735e-08		CHST3	-3.55456	9.91037e-06
CD163	-3.42607	9.46899e-06		MPP7	-2.20145	3.07718e-08		LINGO3	1.93123	6.01422e-07		DOK4	-2.52215	3.18043e-08		LIMS1	1.16502	9.91037e-06
ADGRE4P	-3.75184	9.58131e-06		HOXA10-AS	-4.17976	3.71063e-08		HOTS	-4.09725	6.6212e-07		STARD13	-2.65237	3.18043e-08		TSPAN9	-3.86521	1.04989e-05
ITPRID2	1.47666	9.84193e-06		FLJ32255	-1.80757	5.21579e-08		IRX1	-6.96835	6.6212e-07		TIFA	1.98449	3.18043e-08		HOTS	-4.05245	1.24118e-05
HOXA2	-4.21843	1.04181e-05		MIR7156	-22.1309	7.69438e-08		PDE8B	1.55365	6.6212e-07		ADCY6	-2.44014	3.2049e-08		IRX3	4.45567	1.33526e-05
NMRK1	-1.14505	1.04181e-05		PVRIG	1.99321	7.69438e-08		SHPK	1.03902	6.6212e-07		AFF3	1.89586	3.2049e-08		ELFN1	-3.61324	1.48324e-05
CPNE8	-2.89354	1.05733e-05		ANXA2R	-2.23886	7.86852e-08		TNFRSF10B	-1.57403	6.6212e-07		RPSAP52	-6.25962	4.18975e-08		DLL1	-3.17625	1.49051e-05
HOXA6	-4.97656	1.1283e-05		MCUB	-1.07861	8.73006e-08		S100A16	-4.45955	7.91854e-07		CERCAM	-1.81946	4.55725e-08		NDRG4	-2.58456	1.49051e-05
TMEM159	1.43969	1.24264e-05		PDGFC	-4.76484	9.43495e-08		H19	-4.06697	9.76345e-07		TBC1D27P	4.67657	4.57733e-08		HAL	2.80848	1.65175e-05
AIF1L	2.64716	1.38745e-05		DIO3OS	5.73583	1.34492e-07		COBLL1	-3.06351	1.27482e-06		LHFPL6	-3.04205	5.36901e-08		MSRB3	2.84446	1.65175e-05
SMOC1	-5.69723	1.40184e-05		GCLM	1.66637	1.39647e-07		KIR3DX1	-2.7299	1.67797e-06		CCNG2	1.68968	6.10753e-08		SH2D4A	-2.29038	1.65175e-05
SPNS2	1.59411	1.4601e-05		PPP2R2B	-3.58454	1.60439e-07		ABCA2	1.26852	1.95818e-06		LOC100129940	-4.56706	7.08266e-08		NAT8L	2.14738	1.77008e-05
MIR6503	-2.56963	1.48508e-05		SLC34A2	-5.82858	1.66706e-07		CACNA2D2	2.56251	2.59955e-06		P2RX5	-2.9269	7.08266e-08		ZNF521	-5.97751	1.77008e-05
PURB	0.806515	1.69875e-05		ZNF521	-6.05287	1.66706e-07		NR5A2	-5.46316	2.60835e-06		LOC100129931	-1.44839	7.43719e-08		ARNTL2-AS1	-1.90151	1.83608e-05
DCHS2	-4.9068	2.2186e-05		CAPN5	1.51305	1.88284e-07		PRXL2B	1.41634	2.60835e-06		MAFA-AS1	-4.22292	9.1764e-08		H19	-3.98728	1.83711e-05
TMEM216	-1.10903	2.2186e-05		ZNF503-AS2	-4.94961	1.88284e-07		SELENOW	1.51006	3.02863e-06		IRAK2	-2.0098	9.59964e-08		PINK1	0.890504	2.52345e-05
MYO6	-4.38924	2.28893e-05		EFCC1	-4.03622	2.34484e-07		NEK3	-1.92504	3.33679e-06		ZNRF1	-1.59459	9.59964e-08		MYT1L	-4.9525	2.87143e-05
ROPN1L	-2.58002	2.58839e-05		LGR5	-5.19099	2.75413e-07		RNF207	2.38931	3.70117e-06		UVRAG	0.955434	9.78485e-08		COL27A1	-2.6192	2.87939e-05
SLC34A2	-5.12218	2.58839e-05		TMEM136	-4.29728	3.84037e-07		CTNNBIP1	0.985634	3.96435e-06		LOC100507351	-3.0947	1.1018e-07		GBA	0.881391	2.94966e-05
CD109	1.8047	2.93012e-05		MTUS1	3.15843	3.90231e-07		BATF	1.60004	4.34999e-06		KCNH8	2.89168	1.15789e-07		MYO5C	-1.48419	3.09884e-05
MN1	2.4779	2.93012e-05		ORMDL1	0.873227	4.13111e-07		PPFIBP2	-1.64418	4.45755e-06		NIPSNAP3B	-1.6709	1.15789e-07		SLC16A14	-2.98288	3.09884e-05
NADK2	1.17577	2.93012e-05		WSB2	-0.937174	4.41447e-07		LOC283140	1.37995	5.08865e-06		AMPD2	-0.949904	1.28218e-07		ADPRH	1.169	3.33768e-05
RNASE2	-3.11502	2.93012e-05		PHLDB2	-3.23099	4.95165e-07		ZNF821	-2.17993	5.16279e-06		CCDC40	-2.67969	1.28218e-07		BIN1	-1.51493	3.69784e-05
LGR5	-4.53457	3.93085e-05		ROR1	-4.46474	6.1241e-07		DIO3OS	-6.12013	6.56178e-06		SCARF1	-1.77292	1.28218e-07		COL1A1	-3.24082	3.69784e-05
ARHGAP44	-2.24562	4.13854e-05		LEF1	-1.70003	6.3238e-07		BEND4	-3.13843	7.28564e-06		SLC1A3	-3.36581	1.28218e-07		MIR675	-4.68176	3.7643e-05
LINC01108	-4.178	4.13854e-05		TCTEX1D1	-4.50481	7.07804e-07		LOXHD1	-3.34132	7.28564e-06		AGMAT	-1.72276	1.33351e-07		NCAM1	3.12874	3.7643e-05
PGBD5	-4.4228	4.13854e-05		VIPR2	-4.66086	7.80335e-07		SLC4A11	-2.34629	9.7973e-06		FUT8	1.03116	1.54148e-07		NFE2	1.79173	3.91421e-05
TFAP2C	-5.58647	4.51018e-05		BTNL9	3.65765	1.14565e-06		NUCB2	1.38054	1.04738e-05		RUNX1	-1.6094	1.54263e-07		CRYM	-3.29015	4.13338e-05
APCDD1	-2.01381	4.57943e-05		UNC79	-3.85992	1.23783e-06		HAR1A	-3.85136	1.08489e-05		TTC23	-2.48913	1.66963e-07		GNS	1.52423	4.13338e-05
IRF5	-1.78004	4.57943e-05		CPNE8	-3.01589	1.28271e-06		ARHGAP12	-1.15819	1.08596e-05		SH3BP4	4.46535	1.80784e-07		GRASP	-2.72675	4.13338e-05
DDN	1.85428	4.63506e-05		CASZ1	-1.52418	1.31904e-06		SLC22A11	2.57075	1.26952e-05		NYNRIN	2.29206	2.00956e-07		GRN	1.85065	4.35029e-05
LINC00900	-4.54902	5.42418e-05		LEF1-AS1	-1.67867	1.34924e-06		SPACA9	1.38847	1.34639e-05		PLEKHG4B	5.28553	2.07501e-07		MTSS1L	-2.45872	4.94315e-05
VAT1L	-2.32051	5.53761e-05		C16orf74	-1.53209	2.10317e-06		TPPP3	-2.70042	1.38507e-05		DRAM1	-1.90674	2.14733e-07		CFD	2.7711	6.04519e-05
KIF26A	-2.39162	5.68071e-05		SEPT6	-1.16144	2.72913e-06		IGF1R	-1.63311	1.47715e-05		SLIT2	5.39655	2.14733e-07		GNAI1	-2.81765	6.31596e-05
SLC22A20P	-1.92874	6.24391e-05		MCAM	3.19607	3.03753e-06		TRIM74	1.72153	1.47715e-05		EPHB4	-1.76849	2.15761e-07		RXFP2	4.5452	6.36562e-05
AGO2	1.19168	6.26424e-05		OAS3	-2.06994	3.34748e-06		EMC6	0.848657	1.57572e-05		UPB1	-2.21709	2.15761e-07		ARC	-3.72814	6.42168e-05
LINC00997	-2.7401	7.9408e-05		NUAK2	-2.14382	4.00375e-06		FPGT-TNNI3K	1.77923	1.58409e-05		TBC1D14	-1.35943	2.15943e-07		HS6ST1	-1.25905	6.86979e-05
DDIT4L	-2.36374	8.2491e-05		MAGEF1	-1.47334	4.8024e-06		TNNI3K	2.44911	1.58409e-05		ANKRD18B	-5.22239	2.49193e-07		SPG21	0.733554	7.40486e-05
ABCA7	-1.4418	8.35146e-05		RNF175	1.69882	6.35222e-06		SAMSN1	-2.1755	1.73142e-05		SLC8A1-AS1	2.64247	2.64469e-07		DSEL	-2.83874	7.64108e-05
ADAMTS10	-1.64617	8.40767e-05		MYO18B	-3.21741	7.52095e-06		SLC26A10	-5.21448	1.90232e-05		MPPED2	4.96673	2.66101e-07		MUC4	-2.49051	7.64108e-05
ZNF862	-0.894104	8.40767e-05		PDLIM1	-1.25944	8.01798e-06		ZFAND2B	0.585665	2.05897e-05		TUBB2B	3.1591	3.08916e-07		VIPR2	-4.18681	7.64108e-05
LINC01412	-2.32187	8.54028e-05		DOCK1	-3.91092	8.60989e-06		CDKN2A	-1.89167	2.0687e-05		UGCG	1.55021	3.33626e-07		KCNJ16	-4.56482	8.03261e-05
SHB	2.36994	9.26115e-05		NMUR1	-1.88719	1.01909e-05		CCDC15	1.91149	2.23866e-05		FSTL3	-1.65806	3.79377e-07		ARNTL2	-1.36266	9.04259e-05
TPD52L2	1.02216	0.000109009		GALNTL6	2.37815	1.15318e-05		EPHB3	2.27224	2.35335e-05		ABCD2	2.66965	4.04861e-07		ERLIN1	1.2674	0.000102015
LOC100506585	-1.83987	0.000109492		REN	-7.73765	1.29209e-05		GIPC3	1.59018	2.83863e-05		GATD3A	-1.06245	4.05487e-07		FTCDNL1	2.32929	0.000102015
ADA2	-1.28121	0.000124735		MYO6	-4.78912	1.36856e-05		HAR1B	-4.11575	2.83863e-05		CPZ	-4.70742	4.12425e-07		SGIP1	-3.23903	0.000106278
CREM	1.6714	0.000126474		IFIT3	-1.70386	1.52745e-05		NTMT1	-0.61591	2.87008e-05		GATD3B	-1.06147	4.12425e-07		ATP6V0E1	1.0101	0.000108633
HOXA11	-6.48512	0.000136341		RNF152	-2.85955	1.78476e-05		AKAP12	-3.21745	2.8969e-05		ZFHX3	-1.65292	4.24907e-07		FOXL2	5.06751	0.000108633
RHOBTB1	-2.65337	0.000157244		JAKMIP1	-3.96253	1.8351e-05		LOC100129484	-3.45271	2.95063e-05		NSG1	2.3428	4.41758e-07		SNCB	-4.94178	0.000108633
PRX	-2.1475	0.00017548		LRRC20	-1.66432	1.83963e-05		PACSIN1	-2.9367	2.95063e-05		PON2	3.09302	4.49053e-07		SQOR	1.68592	0.000108633
ZFP69B	1.01111	0.00018953		SPAG16	-2.61459	2.14755e-05		PWWP2B	1.44645	2.97108e-05		ZBTB18	1.70458	5.12031e-07		SLC16A10	-1.70864	0.000112371
FOXK2	0.753298	0.000199852		DOCK10	-0.894306	2.16689e-05		DYSF	-2.21898	3.08984e-05		PRKCG	3.81205	5.43959e-07		HSD3B7	1.80908	0.000120396
MS4A6A	-2.39529	0.000199852		NUCB2	-1.34105	2.2742e-05		FAM168A	0.539123	3.08984e-05		PROM1	-3.76917	5.79623e-07		IGFBP3	-3.71481	0.000122151
TGFA	-2.7728	0.000199852		MAPK11	1.29618	2.38032e-05		CTIF	-1.57911	3.15023e-05		IPP	1.32168	5.92422e-07		PRCD	-2.03302	0.00012826
ZNF223	-1.89029	0.000200548		LRMDA	-3.47251	2.62496e-05		BMS1P2	1.65664	3.26115e-05		KCTD15	-1.10474	6.78175e-07		AIF1	1.46869	0.000133098
RAB3D	-1.69973	0.000204022		SLC4A11	1.99831	2.62496e-05		LOC541473	1.42698	3.5586e-05		RAB13	-1.81575	6.78175e-07		NKD2	-1.47073	0.000133098
NOL4L	-1.09806	0.000204485		ATL1	-1.98977	2.86198e-05		SCAMP5	-1.53486	3.5586e-05		UACA	-3.51133	6.78175e-07		PEG13	-2.47604	0.00013611
SEMA3F	2.61624	0.000210488		PRAME	2.65161	2.90474e-05		BMS1P1	1.92897	3.59046e-05		LOC101929698	2.42416	6.7918e-07		LRG1	2.65996	0.000143757
GALM	-1.62239	0.000221853		SPAG6	-4.0563	2.94416e-05		ZNF69	1.12169	3.64119e-05		LINC01139	-6.78354	7.11125e-07		PILRA	2.18349	0.000143757
STK32C	-1.44202	0.000227847		TCF12	-1.09836	2.99193e-05		GPR162	-2.73806	3.75459e-05		NOL4L	1.40054	7.1153e-07		KIR3DX1	-2.35935	0.000147696
HOXA-AS2	-3.79692	0.000232398		GOLGA8M	-5.26986	3.40287e-05		LOC284191	-3.27101	3.98849e-05		ZFHX4-AS1	-24.2084	7.37703e-07		SERPINA1	2.82508	0.000147696
VIPR1	-1.67697	0.000232598		CMPK2	-1.64225	3.51382e-05		GCLM	-1.64456	4.20477e-05		SLC27A1	-1.35994	7.85772e-07		KCNE3	2.71467	0.000149161
EEPD1	1.49128	0.000234174		HMX3	-3.09239	3.51382e-05		TMEM220	0.927028	4.21735e-05		TATDN3	1.15008	7.85772e-07		RALB	0.913787	0.000155273
TADA3	-0.686729	0.000250485		ANGPT1	-2.86769	3.60293e-05		LOC100101148	1.42071	4.35133e-05		CCDC169	-2.91315	8.28772e-07		MEX3A	-2.22433	0.000157626
SLC46A2	-1.53166	0.000260252		SLC26A10	4.33073	3.60293e-05		LINC01221	-2.30953	4.42974e-05		HLA-DMB	1.18822	8.28772e-07		PNMT	-3.16478	0.000160533
MOB3A	0.794342	0.000268621		RBPMS2	2.3327	4.09225e-05		LINC00674	1.11459	4.51523e-05		SLC9A3R2	-2.17365	8.5435e-07		PITX1	4.87022	0.000161086
ALOX15B	-3.69368	0.000269294		RSAD2	-1.64924	4.15402e-05		ZNF836	1.26491	4.76093e-05		ROR1	4.51597	9.25134e-07		APP	-2.62222	0.000161637
NR2F6	-1.01964	0.000269294		CCN2	-2.4802	4.25806e-05		MIR675	-4.4012	4.98266e-05		PATJ	2.93498	9.39309e-07		POTEI	1.32452	0.000171589
NCS1	2.5499	0.000284677		CDK5RAP1	0.552924	4.68844e-05		LINC01762	2.77806	5.53525e-05		WDR31	-1.51751	9.54576e-07		FNDC10	1.84736	0.000182843
HOXA10-HOXA9	-3.22398	0.000291269		FAM110C	-3.39899	4.68844e-05		RASAL1	-3.07931	5.71009e-05		AQP1	-2.55088	1.10784e-06		ADNP2	-1.44139	0.000187719
PDGFRB	2.2619	0.000291269		SELENOW	-1.39411	4.68844e-05		UBE2E3	-2.03751	5.71009e-05		PYGM	1.65904	1.11827e-06		VGF	-2.60795	0.000187719
ZBTB43	1.54223	0.000291269		SYNE2	-1.4093	4.68844e-05		PIK3R3	-1.38967	5.88974e-05		ITSN1	-1.60078	1.15591e-06		ST8SIA6	2.44649	0.000187799
EHD2	-2.70046	0.000303559		PDCD6IPP2	-2.96051	5.61952e-05		DOCK1	-3.46438	5.89493e-05		PSMB5	-1.09011	1.18908e-06		LOC102723996	-1.60248	0.000191909
KLRF2	-4.98224	0.000305989		SLC16A8	1.83158	6.13491e-05		MAGEF1	1.37464	6.14493e-05		SPSB4	-6.03148	1.18908e-06		ZNF704	-2.15013	0.000197143
GRIP1	-2.24254	0.000313704		HPSE	-1.24726	6.97622e-05		B4GALT6	1.44554	6.2162e-05		RETN	-3.76813	1.21358e-06		NCEH1	1.02856	0.000205767
CABLES1	2.17789	0.000315556		CHRNB1	-0.692537	7.08613e-05		CTNS	0.776251	6.2162e-05		TMEM131L	1.50692	1.21358e-06		IGLON5	-4.20443	0.000207391
MS4A3	-3.33745	0.000319327		APOBEC3B	-1.58122	7.18616e-05		BMP3	-2.66999	6.29161e-05		GIPR	3.19355	1.23335e-06		ELOVL2	-3.36837	0.000208115
TP63	-2.58223	0.000319327		LOC155060	1.26346	7.57814e-05		DNAJC5	-0.790081	6.55409e-05		IL10	3.7322	1.23335e-06		LRP6	-2.20136	0.000208115
IFITM2	-1.08262	0.000322475		ZIK1	-1.7097	7.70649e-05		AGAP12P	2.15706	6.65836e-05		LINC01250	4.33917	1.23335e-06		CD68	1.83647	0.000229297
S1PR3	-2.72297	0.000322475		LOC643072	-1.316	7.87652e-05		KIF26A	2.30685	7.76778e-05		LNCTAM34A	-3.30253	1.35244e-06		RAI14	-3.23524	0.000229297
CCL23	-3.9168	0.000326405		ROPN1L	-2.43342	8.14142e-05		SV2A	1.77624	7.99928e-05		PPT2	-1.0683	1.38315e-06		SCN5A	-3.1052	0.000229297
LINC00950	-1.44128	0.000326405		ONECUT2	4.43236	8.45945e-05		LOC110117498-PIK3R3	-1.3876	8.07771e-05		HDLBP	-0.682806	1.52533e-06		ZNF331	-1.84184	0.000229297
ZBTB7B	-1.43178	0.000329748		RASGRP1	-1.37479	8.45945e-05		PIGX	0.635581	8.35212e-05		CIB2	1.8476	1.56303e-06		SUMF1	0.928345	0.000241876
CRIP3	-2.31721	0.000333652		MFSD10	1.11656	8.56255e-05		OVCH2	-3.52269	8.65388e-05		STIM2	1.53799	1.59093e-06		RGS13	-3.87348	0.000257542
HOXA9	-3.18362	0.000337986		PNMA8A	-3.37795	8.56255e-05		GLUL	1.07777	9.18839e-05		ITGAE	-1.28878	1.64759e-06		STAG3	-2.13438	0.000261762
LPCAT2	-1.89374	0.000350188		SNRPN	-1.02584	9.78509e-05		SLC1A3	-2.46004	9.18839e-05		GAS1	2.86225	1.73542e-06		TPTEP1	2.47395	0.000271534
NICN1	-0.639332	0.000350188		DLEU7-AS1	-3.17956	0.00010757		SH3PXD2A	1.77637	0.000100054		MYH10	2.01582	1.73542e-06		SLCO4A1	-1.39153	0.00027275
GOLIM4	1.08744	0.000356616		HOXA11	-6.46126	0.00011047		IL21R	-1.95698	0.000101465		SLFN13	2.02381	1.73542e-06		SNHG7	-0.817389	0.000275269
LINC00968	-1.67118	0.000356616		TMEM116	-0.832458	0.00011047		STYK1	2.60352	0.000104031		LINC00092	-2.4653	1.73564e-06		AADAT	-3.53153	0.000283013
FGD6	1.10861	0.000368836		WNT2B	1.49024	0.00011047		DLGAP3	-2.04825	0.000106325		SPART	-1.91787	1.90317e-06		MS4A6A	2.6324	0.000283013
NFATC4	-4.277	0.000368836		HERC5	-1.54812	0.000114131		ANKRD34A	1.14163	0.000112476		MYC	-1.92232	1.96869e-06		PHACTR3	4.13219	0.000283013
ATP13A3	0.837094	0.000373442		ADD2	-2.09695	0.000117696		KLHL26	-2.1919	0.000112476		S100A16	-4.78155	2.17069e-06		CCND1	-1.90264	0.000298712
LOC102724596	-1.26861	0.000373442		LINC01354	-1.77367	0.000117696		MTUS2	2.74492	0.000112476		LOC100129878	2.6675	2.23458e-06		LOC101448202	-2.81088	0.000302671
EPB41L4A-AS1	0.813336	0.000397936		LRSAM1	0.782021	0.000117696		TNFRSF4	2.83992	0.000113016		LINC01260	2.78275	2.2533e-06		NPTN	0.906208	0.000302671
ITGA10	-1.18405	0.000397936		MYRIP	2.84161	0.000120547		EPHB6	1.34295	0.000114278		FAM177B	2.70314	2.35115e-06		NT5E	-2.20976	0.000318797
LYRM4	0.791854	0.000397936		LOC153684	-1.27518	0.000121011		NOP53-AS1	0.970106	0.000117712		SLC16A9	3.82215	2.35115e-06		SMO	-1.68437	0.00031935
SSBP3	-0.851656	0.000397936		VAT1L	-2.21504	0.000121011		PPP1R27	-3.0133	0.000117712		GPSM1	-1.87871	2.49441e-06		ENTPD7	1.52207	0.00032046
CRYBG1	-0.832912	0.000407831		PRSS12	-2.96191	0.000127711		RXFP1	-3.45887	0.000121121		JAM2	2.44357	2.49441e-06		UBXN10-AS1	-1.87142	0.000323221
PPP1CC	0.855417	0.000432636		HOXA2	-3.74745	0.000138521		CDC42EP2	-1.97461	0.000127598		CCDC26	-2.59219	2.5562e-06		PRAME	-2.75454	0.00035305
GNA13	1.37691	0.000438749		CLEC2D	-0.914592	0.000143816		ZNF521	-5.15819	0.000127936		NR5A2	-6.01001	2.60538e-06		DTNB	-0.982694	0.000383942
HTR7	-3.24989	0.000438749		CCDC182	-2.82143	0.000149323		RANBP3L	-3.06093	0.000128673		SLITRK5	4.63067	2.60538e-06		NRG3	-4.82069	0.000383942
SOCS6	1.15155	0.000438749		HSPB6	2.13651	0.000153834		SUGT1P1	-2.80804	0.000129933		PHACTR1	1.86462	2.61381e-06		VNN1	2.08809	0.000383942
ASGR2	-2.42681	0.000452593		SNCB	-4.50475	0.000159493		MCOLN1	-0.869549	0.000134137		LAMB2	-3.9543	2.74188e-06		PYGL	1.91082	0.000405067
C11orf21	-1.2461	0.000452593		MME	-5.25469	0.000162772		WNT10B	-2.34245	0.000138807		LOC100506548	-1.1459	2.88487e-06		CACNA2D2	-2.34019	0.000408334
PDE2A	2.64278	0.000456401		FLT1	2.39649	0.000162821		LOC285626	1.80773	0.000144011		CDYL2	-2.92657	2.99932e-06		CCN2	2.2692	0.000408334
SNX10	-1.68085	0.000467384		LONRF1	1.14689	0.000164155		BMPR2	-1.61655	0.000144701		GSDME	3.88937	3.1665e-06		CTSA	1.42779	0.000410065
CAMK1	-1.63518	0.000468328		EHD2	-2.72978	0.000172175		C1orf56	1.08489	0.000159247		CMTM2	-2.71622	3.40095e-06		PPP1R11	0.62398	0.000410065
FAM83G	1.38903	0.000478691		CCL17	3.7557	0.000172282		LINC02608	1.85735	0.000159247		IRX2	-6.97638	3.42481e-06		COL6A1	-2.68289	0.000464735
LTBP2	-1.51893	0.00048181		IFIH1	-0.987514	0.000172282		MPP6	-2.55509	0.00016033		ZNF423	-2.64694	3.42481e-06		PECAM1	1.90054	0.000464735
ELMOD3	-0.740091	0.000483546		RNF19B	-1.07334	0.000172282		IL21R-AS1	-1.94568	0.000162993		COL23A1	-3.48213	3.45099e-06		PGD	0.94742	0.000464735
SNCB	-4.74438	0.000489323		PPP1R26	-2.60537	0.00017261		SDHAF3	-0.931534	0.000165388		CHRNA3	-4.52858	3.57914e-06		ASAP3	-1.3521	0.000467949
UPB1	1.41361	0.000495648		NOS2	2.65739	0.000173633		GLMP	-1.04392	0.000176641		C5orf66-AS1	-22.7713	3.6893e-06		S100A11	1.92406	0.000467949
ATP8B3	-0.94539	0.000505953		DPEP1	2.65417	0.000184838		LAMC1-AS1	-2.258	0.000181218		CEMIP	2.18592	3.71851e-06		PDGFD	-1.74748	0.000475682
ACSS1	-0.631686	0.000513475		DCHS2	-4.4011	0.00019814		MLLT3	-1.83149	0.000189067		CLEC14A	-2.33739	3.71851e-06		SHISA8	-2.34783	0.000499594
PIAS3	-0.426236	0.000539005		LINC00937	2.31893	0.000198492		PAM	-1.98149	0.000190338		HPCAL1	-0.95513	3.9157e-06		SPRYD3	0.921836	0.000514219
DAPP1	-0.936479	0.000544628		CSRP2	-1.36467	0.000199263		SMAD3	1.39348	0.000190338		IFITM10	3.19188	4.2678e-06		TRIM2	-2.29488	0.000515847
CRB2	-0.750588	0.000568017		LDLRAD2	1.19361	0.000200114		LINC00977	-2.35439	0.00019038		PSD2	-2.53326	4.2678e-06		CD300LF	1.788	0.000523685
SIRPA	-2.3417	0.000568017		SLC16A9	-2.8822	0.000211992		CDYL2	-2.27406	0.000190641		SKOR1	2.11594	4.32542e-06		SOCS4	-0.889456	0.000538494
CST3	-2.19719	0.000587436		LRFN2	-2.56688	0.000221886		SEPT6	1.03706	0.000195503		PPT2-EGFL8	-1.14238	4.33496e-06		OPRK1	-3.25936	0.000553953
DAPL1	-4.15232	0.000587436		CLMN	1.39566	0.000225195		PWP2	-0.614765	0.000196171		SULT1C4	-3.20313	4.33496e-06		MYBPC2	-1.99451	0.000586435
ZNF503-AS2	-3.76504	0.000587436		MUC4	2.09111	0.000231841		LOC105370708	2.71971	0.000200027		ANKLE1	-1.35861	4.60528e-06		GRASP-AS1	-2.39198	0.000600291
RBMS3	-2.48814	0.000593623		PCDH10	-4.54161	0.000231841		MMEL1	1.31701	0.000205305		CAPN11	-2.29641	4.752e-06		TRAPPC1	0.641004	0.000636911
LPAR1	-3.04187	0.000603386		LOC285847	1.21568	0.000255762		IRX2	-5.10801	0.000206023		AHNAK2	2.04554	4.7924e-06		VASP	1.21866	0.000636911
CBFA2T2	-0.423994	0.000614444		LINC01410	1.60764	0.000261268		LOC101929633	-5.04157	0.000207956		TMCC1-AS1	-1.79233	4.93481e-06		ARHGAP1	0.626931	0.000656494
LOC105375304	-1.81652	0.000645317		RHOBTB1	-2.54538	0.000261268		NRXN3	2.62122	0.000207956		CCDC141	3.45469	4.94202e-06		TLR4	2.38566	0.000665128
PPP1R16B	2.02383	0.000645317		EIF4E3	-1.59308	0.000279737		GUSBP11	0.987514	0.000213009		PUS1	-0.914334	5.13833e-06		AGA	0.486669	0.000674279
DOCK1	-3.27772	0.000657541		SH3BP4	-3.44943	0.000298943		KPTN	-0.911438	0.000218575		DENND3	-1.51503	5.63131e-06		ATP10A	-1.56437	0.000696371
SERAC1	-1.0094	0.000700971		SHANK3	2.45159	0.000298943		LEF1-AS1	1.44312	0.000218575		MYOZ3	-2.31579	5.81006e-06		ID3	-2.1599	0.000696371
CD96	-1.81653	0.000704781		LINC01529	2.79697	0.000326775		LOC105373383	1.023	0.000218575		GRAMD1B	2.03238	5.86161e-06		CXCR2	2.01604	0.000704187
GEN1	1.02436	0.000720047		SSBP2	-1.16355	0.0003287		ANKS6	-1.40421	0.000227489		CHPF	2.84568	6.03999e-06		DHRS9	2.74048	0.000704187
RUFY3	-1.24557	0.000720047		CCDC81	-2.0323	0.000354642		CLIP2	1.04569	0.000233704		PLEKHF2	1.58258	6.03999e-06		SLC4A3	-3.09347	0.000709354
SLC9A7P1	-2.70998	0.000721432		COL19A1	-2.48393	0.000361831		MS4A3	-3.52247	0.00023686		IGF2BP2	-1.8979	6.11447e-06		SPR	2.49644	0.000721887
PDGFC	-3.14783	0.000723782		ZNF395	-0.838727	0.000373281		CLEC11A	1.31967	0.000242785		EEF1AKMT3	-1.58418	6.21245e-06		RTN3	0.822708	0.000729932
PRSS12	-2.74236	0.000723782		CBX1	-0.766756	0.000373684		IGFBP7-AS1	1.46839	0.000250188		SNX33	-1.57384	6.21245e-06		SIRPD	3.35507	0.000729932
BRINP2	-2.74837	0.000814711		NYNRIN	-1.70885	0.00040041		MYRIP	-3.0979	0.000250188		RANBP3L	-3.78299	6.36526e-06		KRT23	3.67459	0.000743344
DLEU7-AS1	-2.90077	0.000814711		CLYBL	0.800292	0.000434946		BNC2	-3.26136	0.000251288		MOK	-2.62541	6.51923e-06		TPP1	0.942211	0.000784081
GBA2	-0.729517	0.000814711		PIGX	-0.575809	0.000471997		FBXL16	1.38366	0.000259721		ADGRB2	2.78244	6.73061e-06		ZNF333	0.860615	0.000784081
PPP1CB	0.819575	0.00081964		CORO6	1.31538	0.000474464		CBX8	-1.25745	0.000267484		GPR160	1.97537	6.73061e-06		JAG2	-1.79116	0.000803717
SLC46A3	-1.5458	0.00081964		PBX3	-1.31821	0.000474464		NRM	0.782713	0.000270336		PDGFRB	-3.18205	6.73061e-06		MINDY1	0.792629	0.000803717
LOC102723996	1.35605	0.000841483		BORCS7-ASMT	-0.721149	0.000483967		SLC25A4	-1.16204	0.000270336		DLEU7-AS1	3.6344	6.92111e-06		TYROBP	1.95132	0.000803717
NPAS2	1.7334	0.000841483		NFATC2	-0.950841	0.000485077		HGSNAT	-1.43588	0.000272527		TNFAIP8	1.44746	7.06248e-06		TALDO1	0.815438	0.000811109
ATP10D	-1.08423	0.000850452		KCNH8	-2.13007	0.000502265		ZNF385C	1.64474	0.000272527		KIF1B	-1.09506	7.1138e-06		BST1	1.65541	0.000819032
RMND5B	-0.581695	0.000876872		CCDC40	1.64833	0.000550413		SNX5	-0.685141	0.000281444		CLN6	-1.003	7.58499e-06		TMEM135	-0.661627	0.000819032
GAPT	-1.80518	0.00092871		SARM1	-1.14863	0.000556466		TRIM72	-2.31575	0.000291326		EIF3B	-0.774745	7.58499e-06		DHRS7B	0.881956	0.00082772
PSME4	0.695808	0.00092871		IFI44L	-2.4736	0.000560908		ROCK2	0.62248	0.000296929		CDKN2A	-2.14376	7.72552e-06		NAAA	0.839768	0.00082772
MTSS1L	1.92649	0.000937276		POMT2	0.536698	0.000560908		FLT1	-2.54121	0.000297914		LARP1	-0.678205	7.99122e-06		CAMKK2	0.812141	0.000842798
C4orf54	-5.4176	0.000969579		STAR	2.89947	0.000560908		FUT7	1.48357	0.000297914		PTPRD	3.9794	7.99122e-06		DLG5	-1.52239	0.000842798
SLC24A4	-2.2414	0.000969579		USP43	-1.20398	0.000560908		NRXN2	1.81627	0.000297914		MAGI3	-2.19022	8.17709e-06		IFITM10	-2.62513	0.000842798
VIPR2	-4.30798	0.000987514		VPREB1	-1.41281	0.000560908		TBC1D16	-2.75112	0.000297914		GPR176	-3.74641	8.33457e-06		ANGPT1	2.50238	0.000860393
SEC14L2	1.48406	0.000996323		CD59	-1.19132	0.000566906		PTPRO	-1.54465	0.000304224		MIR7156	-21.9829	8.48412e-06		GAS2L3	-1.95702	0.000885682
CDYL2	1.90916	0.000998632		LBH	-1.16482	0.000566906		SH3BP5	1.65182	0.000304224		USP54	-0.684121	8.48412e-06		SLIT2	-3.61701	0.000885682
CDHR3	-3.00947	0.00103345		NR1D2	-1.22577	0.000566906		CSGALNACT1	-1.43661	0.000305835		LOC101927497	-1.88975	8.51332e-06		RANBP3L	-2.79699	0.000906598
NOL7	0.463916	0.00105673		SFRP5	-4.02462	0.000566906		SMURF2P1-LRRC37BP1	0.653134	0.000312539		LINC01781	3.5692	8.6182e-06		RNASE2	2.63896	0.000941172
C19orf18	-1.81761	0.00105686		SNHG14	-0.926948	0.000566906		DRICH1	1.60738	0.000334228		E2F5	2.12825	8.93613e-06		TNFRSF21	-2.34426	0.000970181
AIFM3	-2.14941	0.00105711		TIFA	-1.39978	0.000566906		PXYLP1	1.55454	0.000365286		GNAI1	2.93379	9.00655e-06		FSTL4	-2.26966	0.000977582
ZNF652	-0.861551	0.00105711		CHRNA3	2.96697	0.000577902		PMS2P5	0.814614	0.000366999		PSD2-AS1	-2.75817	9.04817e-06		QSOX1	1.14785	0.000977582
LINC02361	-1.19215	0.00106258		DRAXIN	-1.66625	0.000579687		EFEMP1	-4.31913	0.000373781		SLC4A3	3.62749	9.0582e-06		TMEM71	1.05802	0.000997824
LDB1	-0.410324	0.00107258		NPTX1	-3.3362	0.000590136		ABHD15	-1.10922	0.000374043		SERPINB1	-1.35811	9.14744e-06		DIO3OS	-5.1761	0.00100145
ROR1	-3.36421	0.00107258		BMI1	-1.56612	0.000590884		HOMER1	-2.1326	0.000384392		STAR	-3.87094	9.20423e-06		SMCO4	1.36562	0.00101759
CELF6	-1.11914	0.00107677		CLEC17A	-1.93844	0.000610668		ADAM23	-3.30003	0.000388081		FLRT1	-1.95822	9.42195e-06		LIMS3	1.35247	0.00103753
LOC105370708	-2.53508	0.0010871		CCND3	-0.713591	0.000611522		IGFBP7	1.34801	0.000388081		DCHS2	5.81237	9.449e-06		LIMS4	1.35247	0.00103753
KHDRBS3	-2.41915	0.00110989		LTBP2	-1.48639	0.000616914		ZSWIM6	-0.847322	0.00039412		SPATA24	-0.833162	1.00472e-05		NHSL1	-1.32444	0.00106107
KIAA0930	-0.859237	0.00110989		MSI2	-1.1833	0.000621973		DNTT	-2.49503	0.000400917		PBXIP1	0.934592	1.04643e-05		RAB27A	1.4031	0.00106394
RHBDF1	1.83821	0.00110989		PVT1	0.818567	0.000631207		ITPKA	1.32738	0.000403515		COL8A2	-1.69819	1.06835e-05		DLX4	2.1323	0.00107032
UTP11	0.470377	0.00110989		CAMK2B	2.36466	0.00068741		MTX2	-0.645478	0.000445408		PUS7	-1.40758	1.08572e-05		YOD1	-1.53423	0.00107032
LRRC61	-1.65887	0.00112091		ICK	-0.613996	0.00068741		ELL3	1.39016	0.000448233		SLC19A1	-1.17292	1.10949e-05		C19orf38	2.01521	0.00108091
SPHK1	1.50812	0.00113993		LITAF	-1.34023	0.000703485		P2RX5	1.86059	0.000452876		TMEM221	-2.2983	1.18093e-05		PTAFR	2.11139	0.00108091
USP36	1.15673	0.00113993		PELI3	-1.03216	0.000726998		VAT1L	2.08346	0.000460084		ADAMTS7	-2.87935	1.20564e-05		ALOX5AP	1.18836	0.00110256
P2RY2	-2.68813	0.00114117		SELENOM	2.28338	0.000741857		H6PD	0.935989	0.000463986		MEX3C	1.66959	1.20567e-05		PINK1-AS	0.49351	0.0011184
RIPOR2	-1.47673	0.00114117		TTC12	-2.1708	0.000741857		TNFRSF21	-2.4103	0.000463986		LAMA5	2.64209	1.2349e-05		MPEG1	2.13403	0.0011625
SHROOM1	-2.44643	0.00114117		CPNE7	2.08633	0.000784778		WFS1	-2.49317	0.000470574		SLC2A5	-1.61271	1.24706e-05		CCDC171	-1.66001	0.00116457
CFAP46	-2.35981	0.00114311		MFSD6	-0.676457	0.000784778		LINC00484	2.64114	0.00048003		ACO1	-1.19251	1.2593e-05		SH3PXD2A-AS1	-2.55635	0.00116457
H6PD	-0.87928	0.00114311		NEURL2	1.20217	0.000784778		STAG3L3	0.917364	0.000499147		LOC105377763	-1.54213	1.2593e-05		SIGLEC6	-2.68829	0.0011975
OGG1	-0.86857	0.00114311		TMEM100	2.5755	0.000784778		EEPD1	-1.56445	0.000502124		CTNNBL1	0.835585	1.26769e-05		PPARG	3.90438	0.00120607
CFD	-2.4242	0.00115006		CTIF	1.25366	0.000815849		RAB37	1.01228	0.000505707		ATP1B3	-0.784175	1.30441e-05		FLOT2	0.65484	0.00121635
LOC100996583	-1.7889	0.0011568		KIAA0040	-0.819264	0.000820245		PDX1	-7.7349	0.000511201		KLHL33	2.26163	1.30441e-05		RAB3D	1.5633	0.00121635
PHLDB2	-2.42848	0.0011782		REXO5	-0.916501	0.000820303		CRYBG3	-1.03981	0.000516835		RILP	-1.22328	1.30666e-05		TOLLIP	0.694442	0.00121635
SLC6A3	-4.08152	0.00118716		RBBP5	-0.494866	0.000822088		DAGLB	-0.936644	0.000516835		TMEFF1	2.361	1.30666e-05		MSGN1	-3.45044	0.00122981
PDE7A	-0.820476	0.00122248		IRS1	-2.0857	0.00082851		RAPGEF3	1.64031	0.000516835		RRP1	-0.869483	1.32749e-05		SLCO4C1	2.00572	0.00122981
BMS1P1	-1.66517	0.00122251		UACA	2.17046	0.000838253		MYBPH	-2.90606	0.000598597		P2RX5-TAX1BP3	-1.93912	1.33156e-05		SPAG6	-3.69565	0.00122981
AIFM2	-0.736507	0.00123972		KAT2A	0.892713	0.000887864		REXO5	0.951257	0.000621846		C3orf38	1.2601	1.47154e-05		FFAR1	-2.65232	0.00124123
SIGLEC7	-2.29448	0.0012562		GPR27	-2.67786	0.000898356		ARHGEF25	-3.00006	0.000637844		PTCRA	2.35185	1.47154e-05		NCSTN	0.57566	0.00125974
TIAM2	1.26146	0.00126588		COL1A1	-2.54827	0.000912413		RGS10	-1.44412	0.000637844		ASPHD1	-3.36643	1.49495e-05		PTS	-1.00125	0.00126053
JAKMIP1	-3.22331	0.00128976		FXYD6	-2.31311	0.000928456		TBC1D9	-1.99269	0.000657347		NIT2	-0.918736	1.49495e-05		FKBP1A	0.624717	0.00129014
ALOX12-AS1	-0.594543	0.00131283		CCDC28A	-0.466834	0.000948243		LINC02207	1.45652	0.000658187		TP63	3.01566	1.53333e-05		TMEM94	-0.765281	0.00129405
GIPR	-2.34839	0.00131283		MYO7A	1.89261	0.000948243		MED12L	-2.61215	0.000678547		KCNAB2	-1.06977	1.56695e-05		CDO1	-3.05763	0.00131885
NDRG2	-2.01008	0.00131283		PMS1	0.740763	0.000948243		RIOX2	-0.784592	0.000678547		TRAM1	1.35078	1.58346e-05		CHRNA3	-3.17886	0.00133853
SCML4	-1.94854	0.00131283		FAM118A	-1.07105	0.0009828		LINC01410	-1.69227	0.000718161		SLC22A16	-1.43985	1.61085e-05		CASP1	1.06134	0.00134896
GRINA	-0.78126	0.00131581		ZFAND4	-0.90324	0.00101165		LY9	-1.4556	0.000761796		SYNGR1	-1.45961	1.61085e-05		GALNTL6	-2.21326	0.00134896
MIR4657	0.913343	0.00132419		COMMD3-BMI1	-1.40131	0.00101195		NRL	0.541503	0.000792035		KCNMB4	1.90337	1.7585e-05		SACS	-0.978703	0.00137238
KIAA1257	-1.40512	0.0013453		C21orf91	-1.08098	0.00102686		LOC100507006	-1.96876	0.000799621		C12orf49	0.97151	1.75909e-05		MEFV	2.31055	0.0013876
TNNI3K	-2.05465	0.00135685		CCDC78	1.57085	0.00102686		ARID1B	0.725435	0.000809552		PTGER2	-1.49776	1.75909e-05		PACSIN1	-2.44531	0.00140586
RNF207	-1.92971	0.0013881		RMRP	1.4977	0.00102686		COLCA1	1.99818	0.000809552		QPCTL	-1.33135	1.75909e-05		PDE2A	-2.21382	0.00140586
SNHG4	1.17518	0.0013881		TFDP2	-0.836914	0.00103683		INPP5J	-2.77521	0.000809552		MDM2	1.0274	1.79717e-05		OSCAR	2.18965	0.00143129
ARNTL2	1.08798	0.00144056		MOB3B	-1.02659	0.00106142		SERPINB2	-3.17642	0.000809552		LRRFIP1	-0.839131	1.83489e-05		SNTB1	1.33335	0.00143129
PPP1R21	-0.530488	0.00144056		KCNA6	-1.85868	0.0011059		SMAD2	0.756942	0.000809552		CD1C	2.81849	1.85318e-05		ZNF438	1.23534	0.00144259
IQCG	-0.907568	0.00145125		PLEKHG5	1.97929	0.00111376		PDE6G	0.860628	0.000810952		EYA4	-2.35924	1.85318e-05		PLA2G4A	1.39796	0.00145466
PYROXD2	-1.17736	0.00145125		HIVEP2	-1.05316	0.00114224		SH3BP5-AS1	1.47304	0.000810952		FAM3C	1.08003	2.07865e-05		RASL10A	-1.97652	0.00150684
TCEA2	-0.809824	0.00145125		VPS9D1-AS1	0.836802	0.00117001		MPDU1	-0.510673	0.000827261		JAG1	3.28075	2.11415e-05		ILK	0.673445	0.00152667
SATB1-AS1	-1.96318	0.00145547		KLRF2	-4.94457	0.00117028		COCH	-1.39412	0.000839889		ZBTB2	1.09015	2.11415e-05		SLC38A11	2.46155	0.00152884
FNIP1	1.00871	0.00147286		GLDC	-1.15144	0.00117573		TGFB1I1	1.7814	0.000839934		ZNF527	1.09816	2.12412e-05		HS1BP3	0.633307	0.00154995
SNTA1	-1.36772	0.00150059		ZNF43	-1.42317	0.00117982		GBGT1	-0.957411	0.000844788		RAB3IP	1.18798	2.24267e-05		ALG10B	-0.851511	0.00156113
WRN	0.703117	0.00150062		EPS8	2.14692	0.00119886		RTN2	-1.38697	0.000868414		SHANK3	-3.35235	2.25044e-05		DAB2IP	-1.79765	0.00156113
BOLA2-SMG1P6	0.780274	0.0015509		GUCY1B1	-1.87188	0.00120591		RNF175	-1.57298	0.000924108		HAPLN4	-2.50695	2.28047e-05		LOC101928429	1.19074	0.00156815
COL9A2	-1.7572	0.0016073		SCAMP5	1.20063	0.00120591		PCCA	-1.24871	0.000947377		MTA3	0.734887	2.28047e-05		VPS25	0.498303	0.00162045
MTMR9LP	-1.49225	0.0016073		DNM1	1.19211	0.00121861		MAGI2	1.44917	0.000983208		DSE	-1.19941	2.28761e-05		ADGRA2	1.9389	0.00163131
SNX5	0.588444	0.0016073		GNG2	-0.859667	0.0012214		KBTBD8	-1.38811	0.000987266		C11orf45	-1.81824	2.3033e-05		CCN3	-3.69054	0.00163419
C1orf162	-1.58195	0.00162157		HERC6	-1.05845	0.00124491		CKM	-2.23246	0.00100086		HOPX	2.52389	2.32639e-05		ARHGAP5	-1.15156	0.00163561
NEDD9	-1.0748	0.00164312		STK36	0.710197	0.00124763		LOC100506071	-1.36214	0.0010009		GCAT	-1.72155	2.37213e-05		CTSZ	1.3288	0.00163561
MRPL47	0.545497	0.00165057		PEAK1	0.589952	0.00127262		CHRNA3	-3.20487	0.0010133		ZNF101	1.42717	2.38746e-05		TNFRSF18	-2.82895	0.00163561
RALB	-0.792278	0.00166272		ATP2B4	-0.921893	0.00131883		CCDC7	1.04861	0.00101587		ZNF608	1.98031	2.48263e-05		USB1	0.636872	0.00163929
DPM1	0.419676	0.00166778		DNASE1L2	1.36293	0.00131883		LOC102723566	0.916502	0.00102791		SMOC1	5.55932	2.52816e-05		CACNB2	-1.45822	0.00168436
LOC100129878	-1.94826	0.00170602		RAB37	-0.943491	0.00132456		CD244	-1.62409	0.00104946		MIR34AHG	-2.33943	2.53263e-05		TFAP2A-AS1	-1.99831	0.0017002
LOC100289656	-3.83154	0.00170602		TNFAIP8	-1.07847	0.00137689		LST1	-1.73607	0.00111588		UMODL1	2.4491	2.70461e-05		SPNS2	-1.44285	0.00170598
TBC1D16	2.27396	0.00170602		INSIG1	-0.926156	0.00142846		LARGE2	1.69512	0.00116593		EHD4	-1.29048	2.7639e-05		DCHS2	-4.15142	0.00171286
IPO7	0.639661	0.00171348		PNMA8B	-2.12951	0.00144086		IGF2	-2.31176	0.00118582		PLD4	1.90197	2.7639e-05		WBP2	0.45671	0.00171562
LOC100129697	1.31174	0.00171552		RNASEH2B	-0.541629	0.00144086		HDGFL3	-1.74065	0.00122537		CLEC4C	3.97618	2.84959e-05		TNFSF12-TNFSF13	1.22872	0.00172098
GAB2	1.17215	0.00172422		TMEM217	1.3087	0.00144086		CLEC4M	-4.46694	0.00123514		GSPT1	-0.678096	2.96266e-05		TRNAU1AP	0.410184	0.00172098
KIR3DX1	1.86433	0.00172422		RNF215	0.648226	0.00146365		INS-IGF2	-2.30731	0.0012448		VENTX	-3.75926	3.00786e-05		CCDC125	0.745063	0.00172357
TBC1D10A	-0.771264	0.00172422		PGF	1.31059	0.00146699		LGR4	-1.80351	0.0012448		PGBD3	1.25609	3.01158e-05		CLTCL1	2.05794	0.00172357
UBE2B	0.500134	0.00174234		RASL10A	1.78556	0.00147458		LOC101928731	1.60345	0.00125776		LOC101927989	-1.69576	3.28971e-05		LOXHD1	-2.43004	0.00180089
SSBP3-AS1	-1.0824	0.00175586		VPS4B	-0.500074	0.00147458		FAM43A	-1.62921	0.00127987		ECM2	-2.12822	3.48968e-05		EDEM2	0.530408	0.00185468
CNN2	-1.34715	0.00175608		ZBED6CL	-1.44879	0.00148958		LINC00173	1.75944	0.0013369		HSPC324	-2.94224	3.55534e-05		MAP4K3	-0.987387	0.00188412
PRXL2B	-1.10648	0.00176948		CTNNBIP1	-0.776992	0.00150448		MAP1LC3A	-1.3315	0.0013369		LINC01529	-3.79995	3.55534e-05		PIK3CD	0.616666	0.00188412
PRDM10	0.560121	0.00177005		TSPAN2	-1.78474	0.00150448		AZIN2	1.23789	0.00135185		PTPN3	-2.34995	3.55534e-05		GRB2	0.570247	0.00189447
NPRL2	-0.42122	0.00177295		ADAMTS7	1.91183	0.00153104		PTGER2	1.09973	0.00135185		NRN1	-3.25105	3.64924e-05		NR4A3	-3.05514	0.00189447
IL12RB2	-2.85657	0.00180538		MIR196B	-3.40757	0.00158023		DOK3	-0.738034	0.0013555		ZDHHC1	-2.05819	3.64924e-05		SEC11A	0.672933	0.00192037
LOC101930370	-0.637007	0.00181099		APOL6	-0.927745	0.00159085		JAG1	-2.73202	0.00136332		ZNF771	-1.3927	3.7402e-05		PTK6	1.65076	0.00192334
NPM1	0.645898	0.00183287		SLC46A1	-1.03844	0.00160474		HELZ2	-1.68239	0.00137067		ACACA	-0.884232	3.82374e-05		COL1A2	-4.20948	0.001946
MAGEF1	-1.16458	0.00189036		LIN52	-0.552837	0.00161043		RPS6KA4	0.94454	0.00137067		ITIH3	2.94605	3.82374e-05		FAM171A1	-2.22949	0.001946
SUPT3H	-1.71725	0.00192338		IFI44	-1.99739	0.00161894		PSD2	-1.80165	0.00138261		ISYNA1	-1.46047	3.82395e-05		MLX	0.547845	0.001946
ACTR3C	-2.02421	0.0019566		AUP1	0.521068	0.00162316		SNX25	-1.50257	0.00141291		STXBP5L	3.10208	3.86559e-05		TMED9	0.52497	0.001946
RBM17	0.314228	0.00196986		CAMK2G	-0.662632	0.00162316		LINC02160	5.39792	0.00142715		LYRM4-AS1	-1.06233	3.92346e-05		VENTX	-2.75553	0.001946
KCNE3	-2.03426	0.00198619		LOC100289656	-3.83375	0.0016282		CASTOR1	0.886785	0.00143048		PIM1	1.54419	4.0978e-05		JAKMIP1	-3.35107	0.00194611
LINC00861	-2.24167	0.00198619		IFI6	-1.42926	0.00165972		GPT2	1.61272	0.00143048		UGT3A2	-2.61019	4.10228e-05		SRGN	1.77388	0.00194611
TRPV1	-1.34108	0.00199782		MPP3	2.40123	0.00168815		PMS2P7	0.836883	0.00143048		MYORG	1.63514	4.16184e-05		MMP24-AS1-EDEM2	0.500648	0.00197319
B3GNT5	1.77104	0.0020237		RUNX2	-2.11348	0.00168815		FPGS	0.624909	0.00151912		PWWP2B	-1.65259	4.16184e-05		SHANK3	-2.47093	0.00197319
PPP1R9B	-0.525615	0.00203229		CLEC4M	4.10873	0.00169298		ARHGAP32	-2.00851	0.00155273		TIGD3	1.94809	4.16276e-05		SNORD140	2.68005	0.00197319
MMP7	-3.32237	0.00204136		CES1	-3.68888	0.00173984		HMX3	-2.71689	0.00159033		TRIM72	2.51916	4.2474e-05		NFAM1	2.3085	0.00198826
NRBP2	-1.14831	0.00204136		OSBPL8	-0.839241	0.00176263		LINC01781	-2.65388	0.0016027		NFATC4	4.27499	4.30099e-05		SLC25A36	-0.716379	0.00198826
PSEN2	-1.93312	0.00204136		TINF2	-0.434524	0.00178299		LOC101927911	0.840383	0.0016027		NT5E	2.38901	4.30099e-05		SLC7A5	-1.50185	0.00198826
CCDC141	-2.54309	0.00207949		GBP4	-1.16751	0.00179		VPS37B	-0.944152	0.0016027		PARD6B	1.59866	4.3466e-05		GNA11	-1.41447	0.00211144
KAT8	-0.364174	0.00207949		ACADVL	0.605168	0.00180465		C1QTNF4	1.94841	0.00163123		RUSC2	-1.70695	4.70251e-05		SIRPB1	2.32259	0.00211772
RSC1A1	0.709965	0.00207949		FHOD1	0.812222	0.00180465		SMTNL2	2.89356	0.00164099		MSANTD3-TMEFF1	1.73438	4.70718e-05		SBF1	-0.682531	0.00211941
MAP4K3	0.902792	0.00210047		LRIG1	-1.07259	0.00182656		LOC105369340	-1.08039	0.00168074		IKZF2	2.96828	4.71664e-05		MIR631	-1.87101	0.00212803
PMPCB	0.374727	0.00210101		CCDC162P	1.43276	0.00190484		KIAA0895L	-0.913816	0.0016848		ZNF853	1.95431	4.83776e-05		SNX17	0.537916	0.002139
MMEL1	-1.15714	0.00210458		MYBPC2	1.67871	0.00190484		SFRP5	-3.85741	0.00169791		BBS4	0.743575	4.87558e-05		CHMP4A	0.439694	0.00215584
CTSG	-2.30009	0.00212354		MVB12B	-1.44859	0.00191252		ZNF395	0.799936	0.00174408		DPY19L1P1	1.5265	4.91919e-05		RFLNB	1.361	0.00215584
REL	0.983805	0.00214842		ADAT2	0.884209	0.00191268		FAM124B	-1.61989	0.00179388		FAM185BP	1.27411	4.91919e-05		APOC4-APOC2	3.26703	0.00215674
HOXA10	-2.79264	0.00214943		NCLN	0.547929	0.00191268		MYOZ3	1.57842	0.00179388		FGFBP3	-1.03918	4.91919e-05		AGTRAP	1.19332	0.00216363
SMCHD1	0.813031	0.00214943		C21orf91-OT1	-1.19136	0.00193228		LINC02361	1.17444	0.00180934		TCL1B	2.73036	5.08328e-05		FUCA2	1.20292	0.00217814
CCNJ	0.917865	0.00218722		MKRN3	-5.02707	0.00202619		RCAN1	1.2219	0.00186303		FCHO2	-2.00985	5.2315e-05		SLC37A2	1.88416	0.00217814
DIRAS1	1.84862	0.00219151		DDX56	0.569163	0.0020384		S1PR2	-1.41859	0.00191566		SP9	7.11352	5.28086e-05		TACC1	-0.880392	0.00217814
CHD1	0.997888	0.00221192		GRIP1	-1.98731	0.00205385		SLC23A1	1.12506	0.00191566		ZNF627	1.52317	5.37247e-05		OS9	0.544711	0.00218742
MXRA7	1.31614	0.00221192		ZHX2	-0.839833	0.00205385		PLCB4	2.42168	0.00195798		LINC00494	2.78493	5.58218e-05		ATP6V0D1	0.729353	0.00219525
NMD3	0.738963	0.00221192		SLFN5	-2.12761	0.00205386		ZNF561	-0.744993	0.00197761		ZC3HAV1L	-1.45896	5.58913e-05		GLB1	0.809457	0.00219525
SH2B3	0.998622	0.00221611		GAB1	1.05457	0.00206334		VPS9D1-AS1	-0.87893	0.00198065		PKIB	3.07217	5.6744e-05		NAGA	1.05645	0.00219525
CCNT1	0.932398	0.00224944		TTC28	-1.54593	0.00206334		RGS13	-3.39655	0.00201008		TBC1D10B	-0.620748	5.6744e-05		NCF2	1.96003	0.00219525
LINC01637	-2.1685	0.00226176		PREX1	0.666592	0.00206427		CCRL2	-1.06945	0.00201343		LOC101927751	-1.88312	5.74561e-05		PPM1M	1.0771	0.00219525
ELL3	-1.25631	0.00226835		ELL3	-1.26188	0.00206679		ARHGAP39	2.3361	0.0020174		QRSL1	1.26718	5.81072e-05		RGL1	-1.42948	0.00219525
TDRD9	-1.86644	0.00226975		SPAG1	-1.36243	0.00206679		SFXN4	-0.87767	0.00202228		GORASP1	0.985795	6.01954e-05		VAT1	0.945802	0.00219525
SNX15	-0.656162	0.00229431		GGA1	0.484633	0.00214463		MN1	-2.25548	0.0020592		IGF2BP3	-0.857458	6.16683e-05		ZNF417	-0.724633	0.00219525
DNAJB7	0.719012	0.00236238		H2AFV	-0.601419	0.00214463		EVA1B	1.26591	0.00207317		C1QTNF9B	-1.28797	6.4646e-05		EMP2	-2.86916	0.00220726
PGAP1	1.42926	0.00236392		DERL1	-0.51335	0.00215651		FUOM	-0.7411	0.00207317		FHL3	-1.48671	6.49487e-05		N4BP2	-0.6179	0.00222075
PLPPR2	-1.59248	0.00237746		FOXJ2	-0.430459	0.00217716		MYO7A	-1.99084	0.00207317		RGMB	2.501	6.49487e-05		ZNF709	-1.5341	0.00222075
FBXO46	0.511704	0.00242403		PIP4K2C	-1.80742	0.00223427		REN	6.065	0.00207317		RRS1	-1.04107	6.51831e-05		TBC1D13	0.47019	0.00223302
FGF11	-0.848964	0.00242403		SLC30A4	-2.33107	0.00224083		TNFRSF18	2.62978	0.00208903		FAM214A	1.14434	7.21969e-05		WHRN	-1.68022	0.00223302
RAB27A	-1.30205	0.00242403		SMOC1	-4.38712	0.00224083		MSR1	-2.6886	0.00211181		IGF2BP2-AS1	-2.53549	7.39538e-05		HMGCL	0.770068	0.00225703
ZNF720	-0.66251	0.00242403		SLFN13	-1.4241	0.00225412		SGTB	-1.08769	0.00211181		PCOTH	-1.24642	7.43999e-05		PSAP	1.38661	0.00225703
PYGL	-1.70057	0.00243159		DCLRE1B	-0.743301	0.00225694		L3MBTL4-AS1	2.27059	0.00214593		IGHV1OR15-1	2.16218	7.48281e-05		ULBP1	-2.77531	0.00225703
CEP104	-0.702918	0.00245695		CSMD1	-4.71588	0.00226552		DNAJC1	1.04053	0.00220013		LOC102724760	2.16218	7.48281e-05		DNTTIP1	0.493076	0.00225768
DUSP16	1.44993	0.00245695		CDKN2AIP	-0.898838	0.00228379		MRRF	-0.429798	0.00220013		TMEM241	-0.674559	7.48281e-05		SIGLEC7	2.22062	0.00225768
SLC35G2	1.50964	0.00245695		NETO2	-1.79613	0.00228379		MYH11	0.622852	0.00223847		COA1	0.611112	7.75648e-05		APLP2	1.35969	0.00227415
ADCY7	-0.789127	0.00248322		ADAM23	-2.80511	0.00230128		SPN	1.06892	0.00227223		TMEM263	1.33198	7.91719e-05		TNFSF13	1.18762	0.00229767
RPL23	0.606338	0.00270998		KIFC2	0.953049	0.00230128		PTPRN2	1.4581	0.00228551		LDHD	-2.23833	8.00939e-05		SORT1	1.51817	0.00231117
SLA	-1.07108	0.00270998		BTBD11	-1.48398	0.00231132		ABTB2	1.77323	0.00228638		ZNF296	1.34573	8.00939e-05		AKR1C1	2.30188	0.00231571
SRRD	0.479965	0.00270998		MSX2P1	-2.19173	0.00232676		SMIM24	0.955458	0.00228638		FAM126A	0.914187	8.04512e-05		LOC441052	-2.89726	0.00233358
SLC38A11	-2.50929	0.00273932		ENTPD6	0.703538	0.00235348		ZNF512B	-1.48829	0.00228638		FCRLA	2.22184	8.16305e-05		SMARCD3	1.76711	0.0023758
SMG1P6	0.721209	0.00273932		MFHAS1	-0.797996	0.00235785		ST7-OT3	-1.61884	0.0023108		ABHD4	-2.72846	8.31901e-05		FCER1G	2.29695	0.00238578
GORASP1	-0.744322	0.00275329		PAQR7	0.73231	0.00235785		TLE4	0.810126	0.0023108		LRRC41	-0.502121	8.3782e-05		LOC101928034	1.18964	0.00238578
PDE6G	-0.781039	0.00275603		SORBS2	-3.42202	0.00236189		DENND3	1.03821	0.0023157		CA11	1.28997	8.558e-05		ITGB2	1.59625	0.00238944
SLC25A32	0.655793	0.00275603		ZNF532	-2.03462	0.00243357		RNF144B	-1.93882	0.00233476		PTH1R	-4.52489	8.88852e-05		MIR6746	-1.72879	0.00239273
LINC00482	-3.12225	0.00276938		TP53I3	1.22875	0.00243762		TMEM156	-1.46401	0.00233476		CECR2	2.3448	9.20104e-05		S100A6	1.3647	0.00239273
LINC00484	-2.40345	0.00276938		FAM111B	-1.55889	0.00247207		CCNJ	-0.987377	0.00235139		PLCD3	-1.46643	9.28942e-05		ZDHHC11B	-2.28646	0.00239273
PRKCB	-0.898159	0.00276938		DAGLB	0.796767	0.00247363		PYHIN1	-1.95334	0.00236189		SLC16A14	3.22436	9.31249e-05		CYGB	-2.01188	0.00243247
RRNAD1	-0.654415	0.00276938		TDRD10	3.77404	0.00247363		PPP1R3G	-2.12615	0.00237643		DLGAP3	2.08019	9.44423e-05		HNMT	2.41622	0.00243247
TDRKH	-1.10956	0.00276938		BTD	-0.999718	0.00249485		S100P	-2.50372	0.00238703		TDRD10	-5.55522	9.44423e-05		ZNF484	-0.931063	0.00244034
ZNF284	-1.13648	0.00278029		SLC27A2	-1.24376	0.00250147		LOC729683	-0.879347	0.00241171		SPIRE1	-1.84358	9.94354e-05		ARHGEF25	-2.78704	0.00245507
AMZ1	1.8245	0.00282541		SPINK2	-2.34418	0.00250147		STAG3L1	0.80776	0.00241171		TMEM119	-2.32837	0.000100164		MS4A7	1.80205	0.0024632
PSD4	-0.570053	0.00282541		TNFRSF11A	-1.50613	0.00250147		CTSF	1.35437	0.00241849		RNF24	-1.02785	0.000105521		EDDM13	1.58078	0.00247295
ERMP1	-1.02091	0.00284835		ARHGAP21	-1.55851	0.00250828		YTHDC2	-0.639973	0.00247848		PSMG1	-0.92634	0.000107375		MRTFA	0.652387	0.00249059
FES	-0.850021	0.00284835		RHBDF2	0.733682	0.00250828		NBPF14	-0.725588	0.00252298		FMC1	-0.83938	0.000108809		MYL6	0.737496	0.0025008
ENTPD8	-2.71479	0.00291661		RETREG2	-0.526314	0.00255321		C11orf45	1.28554	0.00265695		VRK2	0.580289	0.000110711		PIK3CB	0.756718	0.0025008
RXRA	-1.64711	0.00295302		NTN3	-1.85456	0.00255364		ISL2	-2.54635	0.00265695		NUDT5	-0.955839	0.000112473		MSX1	-2.43387	0.00252648
TAF1D	0.663049	0.00297124		E2F5	-1.54711	0.00257368		NADK	-0.623561	0.00265695		MARVELD1	-1.96779	0.000114543		ORMDL2	0.677849	0.00252648
MRPS22	0.361372	0.0029753		TXNDC12	-0.640574	0.00257368		SMOC1	-4.61683	0.00265695		NPR1	-2.78023	0.000115118		NPTX1	-3.21404	0.00255952
PLPPR3	-1.93113	0.0029753		RFTN1	-0.841536	0.00260689		EMID1	2.19534	0.00265977		FTCDNL1	-2.67318	0.000115656		LOC100507002	-2.07973	0.0025722
MYO1C	1.46569	0.00298398		CSTF2T	-0.564053	0.00261081		BLACE	-2.79419	0.00269621		CHRNB4	-2.4277	0.000116104		RNF5	0.568188	0.0025722
CTNS	-0.630675	0.00298745		LINC00951	-2.56402	0.00262547		CD36	-2.0912	0.00271424		TNNT3	2.65299	0.000116104		TEX2	0.971805	0.00257293
MS4A4A	-1.53171	0.0029955		SGIP1	-2.51137	0.00262999		RPS6KL1	-1.11487	0.00279404		THSD7A	-2.26341	0.000118617		MUC20	-1.55582	0.0025864
SLC15A2	-0.994921	0.0029955		MIR3648-1	1.87896	0.00268697		TDRD10	-4.20653	0.00279404		EIPR1	0.818104	0.000120015		MCAM	-2.72384	0.00262953
TEP1	-0.475418	0.0029955		MIR3648-2	1.87896	0.00268697		LINC00888	0.623399	0.00287625		UNC13B	-2.50471	0.000121169		MIR5190	-2.08629	0.00265401
GSTM4	-1.01029	0.00302073		CAPG	-1.02605	0.00268994		LTK	1.19461	0.00291015		CCNA1	-2.05493	0.000123579		IL10RB-DT	0.698637	0.00266314
ABCC2	-0.827406	0.00304959		CYP2U1	-1.12128	0.00268994		ABTB1	0.587908	0.00291914		RCBTB2	-0.908128	0.000124039		ADAMTS7	-2.02421	0.00268673
CFAP299	-3.00148	0.00304959		DDX60	-1.06168	0.00268994		C1orf53	-2.19748	0.00293382		DAD1	-1.58332	0.000125263		SRXN1	1.86103	0.00270727
IL21R	1.49238	0.00304959		TGFA	-2.33873	0.00268994		CDA	-2.41871	0.00293382		CGREF1	-1.07801	0.000129223		PTK7	-1.01058	0.00271829
KCNA5	1.66015	0.00304959		TMEM44	0.926967	0.00268994		LOC100499489	0.938227	0.00293382		NFATC2	1.10913	0.000130104		LGALS12	2.55424	0.00272097
LOC100288175	1.76477	0.00306711		FXYD6-FXYD2	-1.92362	0.00270282		LINC00163	-3.87896	0.00295325		RNF41	0.906301	0.000131152		F2RL3	-1.84148	0.00275985
CMKLR1	-1.94118	0.00309883		H6PD	-0.826562	0.0027697		TNS3	-0.858871	0.00295325		GPATCH4	-1.22059	0.000136842		ADGRE1	2.11748	0.00284189
CLDN12	1.22201	0.00310629		RUBCNL	-2.13898	0.00278532		CAPN11	1.50508	0.00314987		KLF11	2.37644	0.000138719		RNF167	0.416092	0.00284189
ST7-AS1	1.64742	0.00310629		CYTH3	0.901305	0.00282142		SATB1-AS1	1.88558	0.00320781		EGFL8	-1.25316	0.000139799		PDLIM5	1.50505	0.00287414
MIR5195	-1.62743	0.0031108		LINC00226	-2.08394	0.00283148		ZNF114	1.07187	0.00320781		TCF4	2.01177	0.000139799		INPP5B	0.667242	0.00287656
ANKRD27	-0.519	0.00317493		PARP16	-0.631267	0.00297531		APLP2	-1.37482	0.003243		COMMD3-BMI1	1.67093	0.000141509		TOR4A	1.31773	0.00287656
CACNA2D3	-2.85272	0.00317493		TERF2IP	-0.464588	0.00297743		ABCA3	1.45229	0.00324856		LINC00977	-2.60277	0.000141509		NSUN7	-1.61173	0.0029207
IL21R-AS1	1.51048	0.00317493		IFIT1	-1.37655	0.00299992		ANKRD16	0.951531	0.00324856		PLPP3	-3.21445	0.000146429		FRMD4A	0.941602	0.00296669
TESMIN	-0.787665	0.00321404		MSANTD3	-1.15374	0.00299992		ANKRD27	0.54035	0.00324856		SEPT1	1.33268	0.000146429		FAM169A	-1.38476	0.00302347
KRAS	0.794981	0.00321527		ST3GAL1	-0.782138	0.00301282		BCL2L10	-2.27529	0.00324856		MBD5	0.989	0.000147426		LDLRAD4	-0.900538	0.00302861
DPF3	-1.76117	0.00323129		TGFBR2	-0.826108	0.00301282		MAFA-AS1	-2.48296	0.00324856		PARVB	-1.73275	0.000148463		SULT1B1	2.24221	0.00302861
MERTK	-2.09462	0.00328349		APOBEC3G	-0.530484	0.00310969		EXOC3L2	-1.7077	0.00327197		TGFA	-3.18383	0.00015058		MN1	-2.19071	0.00303902
RTN4R	1.24002	0.00330827		FAM19A1	-3.2081	0.00316158		LOC100505715	1.65938	0.00327197		VOPP1	1.03828	0.000151194		PRICKLE1	1.67787	0.00306469
GAL3ST4	-1.25102	0.00331309		AS3MT	-1.2671	0.00318716		PIGV	0.945339	0.00327197		CCDC169-SOHLH2	-2.42083	0.00015335		SLC26A10	-3.97805	0.00308167
DNAJC5B	-1.70178	0.00333566		PTGER4	-1.1948	0.00321274		PRG2	-2.10905	0.00327197		HTRA3	-2.2798	0.000153422		CASTOR3	-1.37948	0.00315649
AGAP12P	-1.39011	0.00335562		NOP53-AS1	-0.802608	0.00330355		ATP2B4	0.898313	0.00328699		PCDH9	2.86844	0.000153422		LAMTOR1	0.628036	0.00315952
CACFD1	-0.939849	0.00339808		RAB32	-1.81438	0.00331003		CDH11	3.45237	0.00329267		SGMS1	0.976014	0.0001535		PCBD1	1.16518	0.00317458
FOSL2	1.46766	0.00339808		SLC19A2	1.43874	0.00331003		CETP	-1.40313	0.00329267		IRS1	2.42054	0.000155168		TFCP2	0.48001	0.00317458
DGKH	0.8987	0.00340296		NRG3	-3.91211	0.00331392		IGF2BP1	-3.60315	0.00329267		RAB11FIP4	1.86831	0.000156704		ZRANB2-AS1	-0.73914	0.00317856
SACS	0.848825	0.00340296		PLCB4	-2.30689	0.00331392		PMS2P2	0.905883	0.00329267		BLACE	-3.58383	0.000157032		FAM57A	-1.11802	0.00317857
NUP155	0.764876	0.00340995		TNNI3K	-1.92078	0.00331392		ITGAV	-1.88256	0.00330869		FNTB	-0.605409	0.000161558		ADGRG1	-1.7167	0.00320802
C10orf143	-0.700067	0.00343783		PMPCA	0.433628	0.00331483		ACRV1	1.80815	0.00331088		S100A1	-1.3171	0.000162096		NCF1C	1.26138	0.00322463
FBP1	-1.96118	0.00343783		MMS19	0.400175	0.00331768		GPSM2	0.870566	0.00331094		LOC101927795	0.915536	0.000163404		NPL	1.69311	0.00327607
PPP1R13B	-1.31073	0.00347931		LINC01000	0.547758	0.00331965		LINC01181	-2.09377	0.00331225		PLXNB2	-0.918598	0.000163413		MYLK	-1.41721	0.00334098
SNAI3	-0.907595	0.00348511		ULK3	0.518352	0.00334572		HPF1	0.621526	0.00337131		FERMT2	-2.82728	0.000168168		PDE4DIP	0.767726	0.00335371
CLEC10A	-2.48202	0.00351963		PDE6B	-1.68236	0.00339719		FST	-2.62978	0.00343983		JCAD	-3.07238	0.000168168		TNFSF10	1.47933	0.00335781
ITGAL	-1.12169	0.00355678		HSF5	-1.35742	0.00343321		PELI1	-1.35949	0.00343983		AKAP7	0.920977	0.000170957		DCAF16	-0.778793	0.00337455
ORAI3	-0.559493	0.00355678		C20orf27	0.946686	0.00343409		RAPGEFL1	-0.640005	0.0034511		KIF17	1.77091	0.000170957		N4BP3	-1.50545	0.00337455
SC5D	1.02399	0.00355723		VASH2	-1.5287	0.00343409		TARSL2	1.0023	0.00359413		LOC100129484	-3.47141	0.000174068		NEDD8-MDP1	0.49144	0.00340175
ATF7IP2	-0.696299	0.00358225		CHKA	0.958577	0.00347652		LRRCC1	0.990032	0.00370924		CAND2	1.50813	0.000180121		RNASE3	2.20504	0.00342806
MNDA	-2.38995	0.00358225		LOC101929536	1.73012	0.00347652		MLF2	-0.429489	0.00374977		FHIT	3.0059	0.000180121		IL1RN	1.88185	0.00353382
TNFSF12-TNFSF13	-1.1359	0.00358225		NECTIN1	-1.43307	0.00347652		C5	0.687324	0.00381153		APOLD1	-1.51685	0.000182469		DMXL2	1.37731	0.00356681
OSTF1	-0.701443	0.00358715		LOC102724562	1.30678	0.00350268		MGAT4B	-0.694616	0.00381636		AFMID	-1.16009	0.000183626		IL2RA	-2.23308	0.00357914
PLAC8	-1.02798	0.00359702		INSR	0.77346	0.00354031		CASS4	-1.52592	0.00381921		CD93	-1.81365	0.000193276		CBSL	-1.94494	0.00358653
TOX2	-1.93015	0.00360038		LINC01678	0.96191	0.00354031		CCDC74A	1.37982	0.00387716		BACH2	1.77187	0.000197317		DLL4	-2.18355	0.00358653
CLIC3	-1.87172	0.00360138		SIGLEC17P	-1.98958	0.00356713		GNA11	-1.34848	0.00397318		CHD5	1.93851	0.000197317		FSTL1	-2.36455	0.00358653
RCAN3AS	-1.17439	0.00360138		C1S	1.19339	0.00366156		ADAM19	-1.3444	0.00399947		PITPNM2	1.76321	0.000197317		NUMB	0.593581	0.00358653
TARSL2	-0.969557	0.00360138		TMF1	-0.743366	0.00366156		SPIRE2	-0.920116	0.00412781		TUBB4A	-1.88275	0.000197317		PTX3	2.13005	0.00358653
SYK	-0.612629	0.00361672		ZNF223	-1.57272	0.00366156		MAPK7	-1.0567	0.00416528		ZNF329	1.4479	0.000197317		SCIMP	1.58589	0.00358653
RAB44	-2.00171	0.0036237		TUBG2	0.887325	0.00367573		ZAP70	-1.40224	0.00419637		EP400	-0.646791	0.000198519		TBC1D2	1.59172	0.00358653
KLHL5	0.812447	0.00365479		LRRCC1	-0.95699	0.00372784		SAP30L	0.512273	0.00423031		EIF2AK3-DT	1.56912	0.000202018		CSRP2	1.19524	0.00359498
SNHG16	0.766791	0.00365479		PSIP1	-0.982792	0.00377977		LIMD2	-0.702554	0.00441612		FXN	-0.976863	0.000203792		SLC29A3	0.735561	0.00359498
CCDC136	-0.934372	0.00367093		LINC02362	-1.53343	0.00379708		GPR183	-1.73192	0.00441983		HES6	2.02556	0.00020505		KLHL26	-1.80278	0.00362546
OCEL1	-0.853253	0.00367805		PATJ	-1.97504	0.00379708		HSPA6	-2.41076	0.00441983		IKBIP	-1.142	0.000209208		MPP6	-2.12775	0.0036824
PPP2R5B	-0.698775	0.00368731		RECK	0.931835	0.0038706		LOC100506258	-1.17678	0.00441983		WIPI1	-1.4683	0.000210763		ARSB	0.892886	0.00370104
SIRPB2	-2.553	0.00371298		ZNF568	-1.33467	0.00394554		MDM2	-0.765404	0.00441983		BAALC	-2.32	0.000210893		HTATIP2	0.756784	0.00370104
PTPRD	-2.43895	0.00371343		FSTL3	0.962299	0.00395184		TAF1B	0.531558	0.00445316		PLTP	-1.46772	0.00021639		MS4A3	2.80272	0.00370104
VSIR	-1.38782	0.00371343		LMF2	0.644201	0.00395184		USP31	-0.750666	0.00445316		CTTNBP2NL	-1.52614	0.000216511		PXDN	-1.05279	0.00370104
ZNF816-ZNF321P	0.656523	0.00371343		MST1P2	1.14629	0.00395184		FLJ32255	1.24222	0.00448977		DIPK2A	1.66398	0.000217946		CH25H	-4.1083	0.00374377
SPINK2	-2.43135	0.00373997		PRDX2	-1.33791	0.00395184		KCNJ16	-3.27985	0.0045085		KCTD3	-0.638973	0.000217946		OSTF1	0.725059	0.00374558
MYO1F	-1.03107	0.00382197		STAB1	2.09125	0.00395184		SLC48A1	0.846009	0.00451144		TNS1	-1.2072	0.000217946		BID	0.591151	0.00375919
C14orf144	-2.31553	0.00382988		ZKSCAN7-AS1	-1.13531	0.00395184		JMJD7-PLA2G4B	0.832026	0.00452267		ZNF721	1.14409	0.000218338		SLC40A1	1.78624	0.00378635
BPI	-2.39735	0.00383165		WDR86	-2.15008	0.00400391		AUH	0.462652	0.00452902		NSMCE3	1.04615	0.000223637		VIPAS39	0.370048	0.0037959
LINC02532	-1.77444	0.00385516		DACT1	-1.28081	0.00417869		GRK5	-1.41438	0.00452902		OPRK1	3.5917	0.000224438		C1orf162	1.51544	0.00380949
DDI2	0.748979	0.00385952		AKT1S1	0.456571	0.00421533		IRGM	1.35633	0.00456036		FAR2	-1.16102	0.000226836		HEY2	-1.66016	0.0038673
LAX1	1.04073	0.00387195		LRRC61	-1.50458	0.00421967		ARMC5	0.975842	0.00457732		EPS8L2	1.76436	0.000227628		FPR2	2.5229	0.00387533
BOLA2B	0.78143	0.00388529		LOC100294145	-0.744533	0.00426241		CHRNE	-1.31774	0.00457732		SCML4	2.27897	0.000227628		PPM1J	-1.60111	0.00387533
CEP152	0.662108	0.00388529		MSANTD3-TMEFF1	-1.27317	0.00426241		CLEC4D	-2.32973	0.00457732		ZNF568	1.70572	0.000227628		RNF5P1	0.553258	0.00387582
LINC01781	-2.53223	0.00388529		RALGPS2	-1.16824	0.00426241		HACD1	1.03269	0.00457732		BYSL	-0.93086	0.00023254		RTP5	-1.76448	0.00387582
TIMM10B	0.458911	0.00388529		ATP11A-AS1	1.60704	0.00427706		LINC02338	-3.4382	0.00457732		IZUMO4	-1.40838	0.000235358		SNX27	0.682189	0.00392938
STYK1	-2.14371	0.00389935		ZNF276	0.69977	0.00427706		B3GNT7	-2.15088	0.00464064		SBK1	1.87962	0.000235358		FAM167A	-1.9323	0.00404201
LOC101928517	-2.15952	0.00390324		ZNF598	0.544133	0.00430232		ACOT11	1.42444	0.00468328		SLC12A9-AS1	-1.35458	0.000239973		FBP1	1.96928	0.00408014
RNF167	-0.388961	0.00390723		CCL4	-2.19498	0.00440307		HMHB1	1.32081	0.00468328		MME	5.07158	0.000241171		APOC2	3.40814	0.0040946
CA13	-1.2264	0.00392094		CAND2	-1.15477	0.00446367		LRSAM1	-0.702887	0.00468328		NXNL1	-2.01301	0.000241171		GP9	-2.31237	0.0040946
DUS4L	0.437111	0.00392143		JADE2	-0.669381	0.00454116		LINC00963	-1.06709	0.00476294		ZBTB14	0.665487	0.00024451		PYM1	0.686275	0.0040946
SQOR	-1.36351	0.0039444		LINC01260	-1.88922	0.00454116		TDRKH-AS1	1.07019	0.00476294		PHC3	0.824553	0.000245829		BCL2L13	0.782	0.0041538
EFEMP2	-1.17943	0.00397018		P4HA2	-1.77063	0.00455057		TET3	-0.626494	0.00476294		AXIN2	2.36941	0.00025366		ANKRD33B	-1.8915	0.004201
TRMT10C	0.87582	0.00402219		TSNAXIP1	0.920588	0.00463334		RNF19B	0.926097	0.00476652		GLCCI1	1.31291	0.00025366		BIN2	1.77903	0.004201
WDR47	0.584149	0.00405358		TRPM2	1.10993	0.00464404		SLC15A3	-1.23054	0.00478169		BCAT1	-1.30658	0.000253843		TCF4	-1.62808	0.00421506
KLHL30	-1.4936	0.00407843		STK33	-1.99325	0.00466781		ALKBH2	-0.768511	0.00483722		INTS13	-0.677239	0.000253843		CYBRD1	1.24412	0.00423798
MCTP2	-1.49833	0.00408577		MST1	0.990737	0.00468425		LOC101928865	-1.34686	0.00483722		ADARB1	2.00198	0.000259238		CYP2S1	-2.11186	0.00423798
LDLRAD3	-2.06217	0.00412586		HSPB11	-0.427406	0.00469235		SDCBP	-0.972377	0.00483722		TADA1	0.723357	0.000259511		MEIOC	-0.989739	0.00423798
ENDOD1	0.889662	0.00414545		TFAP2C	-4.21875	0.00469235		CCDC26	-1.66163	0.00487454		PURA	-1.43609	0.000261648		OVGP1	-1.09621	0.00423798
DENND2A	-2.36717	0.00414827		TSNARE1	1.14051	0.00470723		PDGFRB	-2.08857	0.00488076		SOX8	2.65295	0.000262315		TNFSF12	1.61103	0.00423798
FLOT1	-0.581754	0.00414827		USP32P2	1.8285	0.00470723		RGS1	-2.22613	0.00488076		LINC01134	1.92169	0.000267875		CLU	-1.88736	0.0042508
L3MBTL4	-1.62912	0.00414827		PFKP	0.76464	0.00471438		L3MBTL4	1.65272	0.00488324		SAMD15	-1.58347	0.000269626		CAMKK1	-1.23836	0.00425303
MTUS2	-2.24934	0.00414827		UGP2	-0.61072	0.00471438		LRRC3	0.864835	0.00491653		IL17RC	-1.21445	0.000271685		DEFB1	4.85871	0.00426367
ST6GALNAC3	-1.99939	0.00414827		NEDD1	-0.51545	0.00472182		FLNB	0.924755	0.00500888		TTC16	-1.61929	0.000271685		CAPZB	0.503355	0.00429171
TMEM50B	-0.547382	0.00414827		ALDH9A1	-0.469364	0.00474689		TMEM144	-1.68194	0.0050258		TRIQK	-1.38516	0.000279134		P4HB	0.67584	0.00437859
PWP2	0.486671	0.00416662		VENTX	2.37075	0.00474689		KLHDC8B	-1.20016	0.00508963		PDP1	1.09404	0.000279197		ACOT4	1.62183	0.00439966
ARNTL2-AS1	1.31502	0.00416849		H3F3B	-0.73649	0.00476081		C16orf58	0.566685	0.00509438		PMPCA	-0.575512	0.000279312		CCNT1	-0.959818	0.00439966
CCDC88B	-1.05655	0.00416849		TOX2	-1.88805	0.00476081		GAB1	-1.07487	0.00510593		BMI1	1.75976	0.000280169		HAUS3	-1.02323	0.00439966
EDDM13	-1.4877	0.00416849		SCARA5	-2.80155	0.00477051		SERPINE1	1.70986	0.00510604		PELI2	1.50295	0.000280348		CYP27A1	2.70763	0.00441391
MGLL	-1.48768	0.00416849		BDNF	-1.95274	0.00481042		LINC01678	-1.0157	0.00514909		CARD11	1.5872	0.000281389		VSIR	1.40345	0.00449582
NPM2	-1.63222	0.00419217		HNMT	-2.33284	0.00482749		CBR3-AS1	0.864361	0.0051979		PCED1B	1.93548	0.000281389		TRAPPC3	0.424793	0.00450739
MRPL32	0.391319	0.00425087		PCGF6	-0.520268	0.00482749		FOLR2	-2.17918	0.00521369		RBKS	-1.64081	0.000281389		AP3S2	0.533804	0.00458506
NYNRIN	-1.47011	0.00425087		PCSK5	-1.56663	0.00482749		GUCY1B1	1.72543	0.00521369		RTN4RL2	2.08226	0.000281389		CAMK1	1.43689	0.004598
PRKCD	-1.02179	0.00425087		BEND5	-0.571212	0.00485339		KCNK17	2.60635	0.00521369		MREG	2.07532	0.000289872		GABARAP	0.691418	0.0046655
RALGAPA2	-0.549144	0.00425087		HAGHL	1.39964	0.00485339		SARM1	1.02926	0.00521644		ST6GALNAC2	-2.13538	0.000291752		CSTA	2.45863	0.00467476
SNORA40	0.707707	0.00425087		NEMP2	-0.579481	0.00485339		KAT6B	0.569515	0.00523613		JAKMIP1	3.70242	0.000293065		JAG1	-2.47444	0.00467703
SELENOW	-1.10533	0.00428143		WHAMMP2	-2.22618	0.00485339		ZNF846	0.640112	0.00526209		ANKRD33B	2.25633	0.000293453		TERF1	-0.680512	0.00467992
ATXN7L1	-0.627166	0.00434218		DPY19L2P2	-1.08362	0.00485875		MIR1247	-6.71414	0.00527607		ARL4C	2.01273	0.000295993		C15orf38-AP3S2	0.539428	0.00471253
KIAA1586	0.626698	0.00436825		IGHV1OR15-1	-1.59968	0.00491547		RELB	-1.06873	0.00530771		LCN10	-2.19086	0.000296958		CD248	-1.75989	0.00471253
ST20	-0.845914	0.00437254		LOC102724760	-1.59968	0.00491547		SHROOM3	-2.94453	0.00530771		SNORA50C	-2.11962	0.00029892		FBLN2	-1.92263	0.00471253
KAZALD1	1.42463	0.00442984		UTS2R	-2.34777	0.00492856		SMAGP	1.14977	0.0053141		ADAM19	1.6032	0.000303243		GRAMD1C	-1.39445	0.00471253
SLC4A3	-2.54566	0.00443208		ZHX3	0.929055	0.00493659		KLHL18	-0.473823	0.00537993		ANKRD28	-1.17116	0.000303243		LOC388242	-2.28115	0.00471253
CASTOR1	-0.794864	0.00448089		CCDC117	-0.571126	0.0049438		ARHGEF17	1.63194	0.00541266		HACD1	-1.34533	0.000308037		LOC613038	-2.28115	0.00471253
TNFSF13	-1.0976	0.00449218		KREMEN2	-1.63251	0.0049438		DHRS9	-2.28757	0.00543671		B3GNT7	2.56488	0.000308495		NEIL1	-1.61929	0.00473745
GLUL	-0.859983	0.00453217		LPCAT1	-0.558591	0.0049438		STX6	0.442679	0.00545336		IL16	1.05842	0.000310857		VPS37C	1.0533	0.00476308
SNHG26	0.915038	0.00453217		METAP1D	0.971758	0.0049438		JMY	-1.96379	0.00548873		IPMK	0.927389	0.000310857		PRR7	-1.16156	0.00477472
VIPR1-AS1	-1.75915	0.00453217		MIR4432HG	-1.30741	0.0049438		CIB3	1.09494	0.00550914		ZNF138	0.905487	0.000310857		OLIG1	2.08703	0.00479392
DUSP22	-0.539844	0.00453313		MIR4722	1.21126	0.0049438		EPS8	-2.12141	0.00557574		VWCE	-1.84812	0.000313145		PRR13	0.512718	0.00479392
HAUS6	0.472438	0.00453313		UAP1L1	1.0041	0.0049438		GOLGA2P5	0.958526	0.00557574		SNX8	-0.996875	0.000317169		BCLAF1	-0.713227	0.00483112
RPL23AP53	-0.658259	0.00453313		WASF1	-1.63693	0.0049438		PC	-1.02385	0.00557574		DTX1	2.43573	0.000318		LINC01679	-1.61849	0.00483112
SLC44A1	-1.18153	0.00453313		ZNF783	0.693553	0.0049438		PRR5	-0.874474	0.00557574		INTS10	0.62761	0.000323531		PGAM1	0.824455	0.00483112
HPS1	-0.860717	0.0046196		BAIAP2L2	1.02971	0.0049601		TNRC6C	0.850428	0.00557574		USP28	0.925999	0.000323531		GAL3ST4	-1.28308	0.0048408
CRMP1	-3.07804	0.00462189		SRGAP3	-1.20416	0.00499655		CCDC81	1.74196	0.00560849		KHDRBS2	2.0609	0.000325692		CYTH3	-0.935564	0.0048896
QPCTL	0.859187	0.00462189		NFATC4	-3.61762	0.00503503		RAB3A	-1.05287	0.00565827		ENTPD8	3.26815	0.000328389		LIMS3-LOC440895	1.30118	0.0048896
BOLA2	0.768888	0.00469995		ERMP1	-0.974283	0.00504053		MTMR12	-0.612796	0.00575906		L3MBTL3	0.703066	0.000329931		SNTB2	-1.03628	0.0048896
IL27RA	-0.962824	0.00471698		LINC02615	1.15885	0.00504053		PBLD	0.64703	0.00595232		ROBO1	2.974	0.000329931		LINC01163	-2.17329	0.00495948
STRAP	0.589608	0.00474267		FCRL1	-1.89669	0.00512929		CDK9	0.457478	0.00601533		PHLDB1	-2.02299	0.000331446		SNX10	1.46506	0.00497802
STK38	-0.756225	0.00476801		USP32P3	1.12699	0.00512929		CDCA7	0.904473	0.00606823		ZNF518B	1.15086	0.000336332		CBS	-1.86901	0.0050164
PAQR3	0.718464	0.00482212		TARBP2	0.511697	0.00514465		SNHG16	-0.797458	0.00614948		SCRG1	-2.53323	0.000341243		AIF1L	-2.19417	0.00507664
IRX3	-3.10508	0.00485624		TNFRSF13B	-2.14864	0.00524157		KANSL1-AS1	0.605866	0.00632988		NCOA2	0.783693	0.000341841		TBC1D30	1.51012	0.00507664
CTD-2201I18.1	-0.969917	0.00486129		MZT1	-0.596966	0.00524196		LOC101926963	-0.79543	0.00634115		LOC284191	2.97004	0.000344414		SH3RF3-AS1	-1.57435	0.00516037
PIK3R4	0.512942	0.00489543		ABCD2	-1.71358	0.00525737		FLNB-AS1	0.868356	0.0064099		ANAPC7	-0.699107	0.000348216		ZBTB43	-1.4089	0.00516037
C8orf33	0.523232	0.00497417		MTA1	0.460778	0.00525737		OAF	-1.23149	0.00643157		GOLIM4	-1.27889	0.000349734		CEMIP2	-1.34961	0.00519442
SLC30A4	-2.17948	0.00500614		EIF5A2	-1.29512	0.00530197		CDK8	-0.473681	0.00652951		BMF	1.23348	0.000352325		ICOSLG	-1.10976	0.00519666
PCAT18	-2.93552	0.00508231		RCAN3	-0.745506	0.00531675		KRT72	-2.74736	0.00653108		ARRB1	-1.44806	0.000352407		MFAP3L	-2.01842	0.00519666
ATL1	-1.51375	0.00512287		GUCY1A1	-1.44547	0.00531908		PVT1	-0.76735	0.00653108		FBXW9	-0.862998	0.000352407		LINC00689	-3.9723	0.00524639
MYO10	-1.67764	0.00517842		ZNF853	-1.41115	0.0053202		HYI	0.695228	0.00656848		LOC100507156	-1.97508	0.000352407		ZBTB7B	1.2254	0.00538726
NAIP	-1.33609	0.00517842		FST	2.30537	0.00534996		TEX21P	1.01908	0.00664107		TRAF3IP2	-1.1225	0.000352407		AOAH	1.79312	0.00540249
PDE8B	-1.0886	0.00517842		PRR5L	-1.15826	0.00534996		ANKRD18B	-2.95978	0.00670493		BACE1	-1.42237	0.000355393		GMPR2	0.390664	0.00540249
ST20-MTHFS	-0.745641	0.00517842		TMEM273	1.53277	0.00534996		FGD6	-1.00445	0.0069137		DNAJC5	-0.80067	0.000364586		HCK	1.10613	0.00540249
TNFRSF14	-1.12037	0.00517842		VWCE	1.3111	0.00538523		CTBP2	0.789822	0.00694362		CLTA	-0.769047	0.000376383		RETN	2.20589	0.00540249
GLS	0.584464	0.00523998		ACTR3B	0.391955	0.00540435		IQCE	-1.18994	0.00696588		COMT	-0.878932	0.000386438		ARPC4	0.54626	0.00541771
AMT	-0.895472	0.00527531		GUSB	0.594463	0.00544702		FSCN2	0.894044	0.00697264		HSPB6	-2.48172	0.000389602		LTA4H	0.932569	0.00545874
MKNK1-AS1	-0.605846	0.00529249		OARD1	-0.356142	0.00546282		LEF1	1.19372	0.00701392		PLCH2	2.26071	0.000390179		SNORD45A	-1.15479	0.00545874
NOXA1	-1.4728	0.00529249		CEP135	-0.657612	0.00551988		SLC25A42	0.658138	0.00707376		LINC01374	1.97201	0.000391062		GYG1	0.760943	0.00548724
TNPO1	0.585878	0.00529249		EPHB3	-1.72211	0.00554473		RDH10	-1.0979	0.00710385		CYFIP2	1.1317	0.000393295		MGST2	0.871686	0.00549133
SIRT2	-0.483343	0.00531282		MROH6	1.1291	0.00554473		CLPTM1L	0.470174	0.00711284		SERP2	4.38579	0.000396479		PIGS	0.445413	0.00549133
C9orf3	0.540248	0.00533192		NPHP4	0.753102	0.00554473		ENAH	-1.82361	0.00714946		LRRC14B	2.5476	0.000396593		GPR68	-1.5059	0.00558913
RALGPS1	-1.17625	0.00533745		AGPAT4-IT1	1.13862	0.00554951		SLC5A2	0.601827	0.00714946		FAM221A	1.62615	0.00041685		HAGH	0.62289	0.00560957
PRPF4	0.510825	0.00537933		CCP110	-0.686371	0.00554951		APOC4-APOC2	-2.78919	0.00719916		MFSD10	-1.24728	0.00041685		KATNAL2	-0.691379	0.00561442
B4GALT1	1.19794	0.00540329		TNFSF4	-1.46083	0.00558297		ITPR1	-0.738079	0.00721443		CCDC6	0.652296	0.000432196		PARD3	-1.23367	0.0056433
RBM34	0.385292	0.00545439		LZTR1	0.525916	0.005604		CPEB2	-1.2132	0.00722501		WDFY3	-2.24962	0.000432586		GJA1	-4.4473	0.00568476
RPS6KA1	-0.599009	0.00545439		SMAD1	-2.38301	0.005604		ABL1	-0.562002	0.00735696		DNMT3B	1.55368	0.000435963		PTPRD	-2.49182	0.00568476
RPL6	0.521184	0.00548013		LINC02227	-1.67511	0.00567233		MPPE1	-0.495965	0.00735696		SSBP4	-1.0895	0.000436835		TSPAN31	0.487596	0.00568476
RCAN1	-1.09783	0.00548593		ACAP3	0.804612	0.00568		SLC25A12	-0.496632	0.00735696		NFIC	-1.05046	0.000438609		CHD1	-1.00534	0.00568852
RNASE3	-2.08065	0.00552266		FAM71F2	1.173	0.00568		CASC10	2.01381	0.00736422		PTGDR2	1.65805	0.000441676		MFSD1	0.910523	0.00568852
C5orf63	-0.717706	0.00554962		MICB	-0.577452	0.00568		CD55	-0.982934	0.00736422		IRAK3	-1.37517	0.000445717		THY1	-3.65298	0.0057068
CD9	0.885719	0.00556556		ELOVL6	-1.34191	0.00568217		C11orf74	-1.13948	0.00750719		C2CD2	1.24489	0.000446307		RBPMS2	-2.01091	0.00571546
FMO4	-1.43779	0.00560685		CCL4L1	-2.61603	0.00574994		FAN1	0.547526	0.00752196		CSF2RB	1.68254	0.000447341		ADM2	-1.39636	0.00572191
IGFBP7	-1.1242	0.00560685		CDCA7	-0.871054	0.00586657		GNAI1	-2.0942	0.00752214		CARMIL2	1.28011	0.00044952		AGAP1	-2.65318	0.00575782
PNMA8A	-2.61798	0.00560685		SPIN1	-0.594448	0.00586657		LOC100130992	1.59693	0.00755963		ACP6	-1.39616	0.000454805		PARL	0.439945	0.0058113
ZNF321P	0.684084	0.00561144		DDO	-1.8376	0.00602256		AATBC	-1.54287	0.00760452		ZDHHC19	-1.94141	0.000456125		POLN	-0.813373	0.0058113
LINC02610	-1.00991	0.00565102		SUGP2	0.428123	0.00602256		HOXB4	-1.67686	0.00760452		COA4	-0.736563	0.000458476		ARL5B	-0.970682	0.00582897
MTHFS	-0.717352	0.00565102		XAF1	-1.15584	0.00602827		MSX2P1	2.03925	0.00760452		MAP3K1	1.08685	0.000463649		PAK1	0.55669	0.00585565
LINGO3	-1.3397	0.00565139		ABCB8	0.470184	0.00603096		C17orf107	-1.52005	0.00762965		TMEM53	-0.927094	0.000464152		TDRD7	0.752265	0.00585565
ZNF385C	-1.35491	0.00565355		NOP2	0.627398	0.00603842		FFAR1	-2.29822	0.00762965		MSGN1	-3.91277	0.000465993		CHP1	0.629513	0.00585916
DDX60L	-0.835819	0.00565466		ZNF329	-1.07964	0.00603842		CPNE8	2.05784	0.0076831		WDR46	-0.574341	0.000470388		FLT1	-2.14837	0.00591376
PDE6B	-1.6071	0.00569183		LPAL2	-1.93834	0.00610425		EIF4E3	1.33363	0.0077409		KIAA0355	1.10463	0.000472713		SOCS6	-1.0581	0.00591376
DDX20	0.600952	0.00573095		WDR27	0.691147	0.00610425		TMEM220-AS1	1.02285	0.0077409		MIR6730	-2.49294	0.000479313		LINC00847	0.573789	0.00594749
IL15RA	0.799283	0.00573689		KIAA0895L	0.771956	0.00611274		METRN	1.16027	0.00776693		MRPL45	-0.644215	0.000488526		CHMP2A	0.474344	0.00599256
KCNK6	-0.870638	0.00573689		CPEB3	0.641244	0.00611493		NBPF8	-0.618672	0.00776693		FERMT3	-0.790045	0.000488825		VASN	-1.95015	0.00599256
ALDH8A1	-1.41796	0.00575555		KCNA3	-1.4373	0.00611493		CLEC4C	-2.45251	0.00784233		TRUB2	-0.699245	0.000494065		ZNF551	-0.91869	0.00599573
HORMAD2-AS1	-1.33912	0.00575555		LOC101929621	-1.7391	0.00611493		PYROXD2	1.07391	0.00785599		SPARC	-1.69645	0.000494862		RNR1	-1.42523	0.00601642
SIAE	-1.26285	0.00578599		BSPRY	-1.04622	0.00615732		USP43	1.04584	0.00785599		DTWD2	0.953419	0.000499891		NCOA7	-0.52926	0.00602089
BDNF-AS	-1.02191	0.00580702		JAKMIP2-AS1	-1.23847	0.00615732		TLR6	-0.973615	0.00801753		CFAP73	1.12034	0.000506575		CLEC3B	2.15883	0.00603993
ADPRH	-0.875249	0.00585249		RAB11A	-0.475111	0.0061579		ARHGEF2	0.604753	0.00812703		CCDC107	-1.15991	0.000508114		ELL2	-1.56596	0.00604409
APOBR	-1.25392	0.00588191		MYL12B	-0.502191	0.00621751		TBC1D10A	0.716768	0.00812703		CEBPA-DT	-2.15996	0.000508114		LOC100996724	0.735211	0.00604409
SYNJ2	-1.0753	0.00592974		CLEC2B	-1.47393	0.00626736		LINC00482	-3.02301	0.00813378		CEP120	0.740172	0.000515782		MELTF	-1.53927	0.00607507
RHOU	-2.09538	0.00593134		ARFGAP1	0.631126	0.00627161		LOC102724297	-2.1637	0.00813378		SNCB	-4.8541	0.000519688		GLIPR2	1.11485	0.00608709
TRIM46	-1.10444	0.00598111		LOC105371899	-1.66509	0.00631503		POLH	0.852192	0.00813378		FN1	-2.94539	0.000521173		MGAT1	0.600446	0.00616297
PPTC7	0.946626	0.0059828		FBXO25	-1.10053	0.00638652		LINC02090	-2.38673	0.00820695		GOLGA8B	1.97652	0.000532908		LOC104968399	0.640774	0.00617267
SGTA	0.524362	0.00598788		SUMO2	-0.337675	0.00639248		RAD51-AS1	0.855817	0.0082203		RAD23A	-0.590668	0.000533038		PLCXD2	-1.3145	0.00617267
TRMT11	0.463655	0.00601345		FRMD4B	1.34728	0.00639938		ARID5B	-1.15138	0.00824296		PDZD7	-1.70968	0.000544944		ZNF708	-0.821538	0.00617267
FEM1A	0.715159	0.0060185		HHAT	-0.897095	0.00639983		SHANK3	-2.19786	0.00830521		KREMEN1	2.64274	0.000547693		GNA13	-1.26121	0.0062102
MIR6717	-2.0004	0.00611807		TMED6	0.932095	0.00640927		VPS37C	-1.03759	0.0083262		POLR2F	-0.592727	0.000547693		IBA57	-0.751383	0.0062102
LPAR3	-2.63195	0.00614993		LYRM2	-0.365044	0.00642913		DOK4	1.3438	0.00840323		CMPK2	1.59487	0.000548937		DLEU7	2.03947	0.00625021
LOC729732	-1.45935	0.00617004		THAP5	-0.774583	0.00660259		P2RY14	-1.85449	0.00840323		LINC02227	2.11241	0.000550054		UBTD1	1.25396	0.00628971
LOC101929698	-1.54776	0.00619418		ARHGEF12	-1.55859	0.00670553		BEGAIN	-1.57375	0.00850672		RPP25L	-0.926743	0.00055209		NSFL1C	0.307485	0.00642631
DHX15	0.559686	0.00628446		C1QB	1.93445	0.00670553		VENTX	-2.47951	0.00850672		HGF	-1.82244	0.000553286		NTSR1	-1.6591	0.00642631
SNRPE	0.424363	0.00634723		CDKN2D	-0.670646	0.00670553		BRD3OS	0.629307	0.00860259		NGFR	3.14469	0.000563681		HOMER1	-1.76813	0.00660652
CERS4	-0.930343	0.00636743		USP37	-0.495257	0.00673602		NME4	-0.61167	0.00872396		LGALS12	-3.20147	0.000564062		PPP5D1	0.859113	0.00660652
GJA1	4.05732	0.00639991		SLC25A30	-0.469488	0.00688604		CD79A	0.774349	0.00875892		ATG7	-0.53742	0.000566222		SLC16A3	1.56485	0.00666389
CTSH	-1.80095	0.00642992		LOC100996724	-0.700561	0.00688979		CEMIP2	-1.29736	0.00888009		ZNF496	0.59713	0.000567428		RBM15	-0.950697	0.00668749
FOXJ1	-2.14219	0.00642992		TTC21B	-0.510425	0.00688979		GATA3	-1.74765	0.00903555		SCMH1	0.762889	0.0005704		PPBP	-2.84683	0.00675186
MKNK2	1.16288	0.00642992		SLC26A11	1.60821	0.00694878		CYSLTR2	-1.67031	0.00905731		MLC1	-1.22682	0.000571203		NECAP2	0.595999	0.00676711
MS4A14	-1.97771	0.00642992		ERP29	-0.528632	0.00702521		HOXB3	-1.76474	0.00905731		LMBRD1	0.860596	0.000572022		LOC101929524	-1.50604	0.0067986
CD33	-1.87987	0.00645813		APOBEC3B-AS1	-1.14498	0.00703219		SLC7A7	-1.21363	0.00905731		RBFA	-0.623972	0.000577616		CR2	1.79656	0.00680863
LOC102723566	-0.784007	0.00646128		ATP9A	-1.51587	0.00714383		IL2RA	-2.06924	0.0090774		FAM84B	2.32802	0.000578628		CTSS	1.17132	0.00688342
RIC8B	-0.660124	0.0065485		IFIT2	-1.28169	0.00717956		DOK2	-1.19511	0.00908275		COMMD3	1.01226	0.000578642		NOP10	0.576692	0.00688395
ADGRA2	-1.70312	0.00663421		CCSAP	-0.912236	0.00717963		KANK3	0.813703	0.00908275		ITPRIPL2	-1.04357	0.000578642		PRKD2	-0.775455	0.00688395
LINC02062	0.931189	0.0066799		GIHCG	-0.709837	0.0072152		RAG1	-1.70764	0.00909547		TCL6	2.27186	0.000578642		AK2	0.765418	0.00689851
CD248	1.56484	0.00673509		MAN2C1	0.716352	0.0072152		UBALD1	-0.737857	0.00917455		IMPDH1	-0.974087	0.000597112		VPS33A	0.548201	0.00690516
DIS3	0.530056	0.00675824		PDE4DIP	-0.69639	0.0072152		C20orf27	-0.950601	0.00924684		DTX4	2.15893	0.000600398		MBNL2	-0.825138	0.00694924
CCNC	0.509573	0.00677821		RNASEH2B-AS1	-0.915696	0.0072232		LOC100129046	-1.42281	0.00930137		RHBDF1	-2.25383	0.000606074		PDGFA	-1.80053	0.00699872
PDLIM2	-0.932588	0.00677821		SPG7	0.610183	0.00727403		SRGAP3	1.18662	0.00934487		FOXO1	1.85938	0.000610951		AKR1C6P	1.4701	0.00700967
BDH2	0.38274	0.00685438		HORMAD2-AS1	-1.31539	0.00728579		SUPT3H	1.55715	0.00938021		CARD9	-1.79829	0.00061218		SV2A	-1.45266	0.00700967
FAAHP1	-1.81263	0.00685438		SSBP3	-0.701645	0.00731519		C20orf194	0.636861	0.00939843		TLE1	1.80019	0.000615315		SIRPA	1.98173	0.00712938
FAM149B1	-0.299259	0.00685438		GSN	1.09758	0.00733204		ETNK2	1.57988	0.00939843		PGAP1	-1.82571	0.000615343		COL5A1	-1.98627	0.00718168
PCBP4	-1.0675	0.00685438		C7orf43	0.711762	0.00736439		LINC00467	1.65081	0.00939843		LOC101928731	-1.88249	0.000617036		SRSF10	-0.643053	0.00718168
GUF1	0.47303	0.0069766		TPTEP2	0.794941	0.00738373		NRN1	-2.16338	0.00939843		OCIAD2	1.94554	0.000626175		MYL12A	0.601488	0.00729705
RPL11	0.484335	0.00698892		PRRT3-AS1	0.890697	0.00745905		SPON2	1.55325	0.00939843		TESC	-1.8509	0.000626458		RGS18	1.59402	0.00729705
PTP4A3	-1.4151	0.00699398		CDC42EP5	1.88229	0.00759338		CAMKV	-1.84885	0.00940886		NOP14	-0.711892	0.000626465		ACKR4	-0.978173	0.00731459
SNX8	0.704702	0.00701907		HTR7	-2.62473	0.00759338		HS3ST4	-4.96128	0.00973026		PPP1R13B	1.58382	0.000632803		MYO6	-3.36797	0.00731459
ARFGEF2	0.644866	0.00705554		TMX4	-0.686727	0.00759595		LINC01226	1.44144	0.00973026		HTR7	3.32312	0.000633864		PCAT18	3.05849	0.00731459
NTN3	-1.70217	0.00707861		VEZF1	-0.620472	0.00767334		C4orf54	4.43794	0.00998117		FASTKD1	-0.848921	0.00063537		ARL2-SNX15	0.571176	0.00734461
ARHGAP27	-0.748082	0.00709724		SH3BP5	-1.33259	0.00778765		DOCK6	-2.10794	0.00998117		RBSN	0.803195	0.000639943		CREB5	-1.56703	0.00734461
MEAK7	-0.612964	0.00709724		FAAH	-0.945544	0.00785634		EFCAB5	0.667219	0.00998117		ZHX3	-1.23617	0.000644655		EIF2AK3	-1.45573	0.00734461
GGT1	-1.20897	0.00709845		NDE1	-0.534941	0.00785634		AMZ2P1	-0.84358	0.00998781		TRPS1	2.79172	0.000645183		ETV4	-1.56176	0.00734461
SLC16A1	0.860343	0.00712955		PTDSS2	0.568428	0.00785634		CABLES1	-1.8998	0.0100014		FNBP1L	-2.53363	0.000649278		GNAI2	0.50923	0.00734461
SNORD140	-2.21859	0.00712955		SLC17A9	0.88708	0.00785634		COL6A1	-2.13801	0.0100014		LINC00506	-3.33705	0.000649278		LOC643802	2.7295	0.00734461
TOMM20	0.607579	0.00712955		WHAMMP1	-1.07047	0.00785634		RAP1GAP2	0.720927	0.0100014		SMIM2-IT1	3.32938	0.000649278		PRDX5	0.509181	0.00734461
RIPK3	-0.706543	0.00715433		B3GALNT1	-0.869507	0.00798514		TATDN3	-0.741566	0.0100014		SORCS2	-1.97245	0.000657146		SLC16A5	0.875233	0.00741756
RPL7	0.54864	0.00715433		EPSTI1	-1.57103	0.00803321		PLD6	0.754412	0.0100257		TTN	1.62654	0.000658096		ZNF10	-1.31131	0.00746294
SDK2	1.61271	0.00715433		LINC01679	1.42521	0.00816924		MTSS1L	-1.7712	0.0101749		HERPUD1	1.46248	0.000664185		ARHGAP30	0.503684	0.00747366
SLA2	1.30257	0.00717192		LOC441052	2.37303	0.00816924		SESN3	-1.56197	0.0102427		HLA-DRA	0.899629	0.000664185		SLCO4A1-AS1	-1.14545	0.00747821
SMC6	0.801009	0.00717192		MBNL1-AS1	-1.05721	0.00823926		LOC101927699	1.23809	0.0102784		NDUFAF2	-0.858754	0.000671372		APOBR	1.2665	0.00755701
BMI1	-1.31446	0.00720198		CDC37	0.378964	0.00824244		LRRC14B	-2.01948	0.0102784		OR7A5	-5.71627	0.000671372		JMJD1C	-0.938616	0.00755701
HSD3B7	-1.39539	0.00720198		LCN10	1.49061	0.00824244		NEURL2	-1.10009	0.0102784		WDR66	-1.43321	0.000671372		MFAP2	-2.08351	0.00755701
MAP4K2	-0.518502	0.00720774		MRPS25	0.479501	0.00824244		C2orf42	0.660989	0.0104531		CACNB4	-1.9499	0.000673077		MIER3	-0.93425	0.00755701
STAM	0.469096	0.00720774		TMEFF1	-1.584	0.00835455		DCLRE1C	0.512233	0.0104666		CYBRD1	-1.55748	0.000674157		CHML	-0.831401	0.00759613
RTN4IP1	-0.582052	0.00722128		NISCH	0.694933	0.00839093		LOC100996455	1.52537	0.0104957		CFAP157	-0.931847	0.00068303		MKKS	0.495183	0.00759613
CDC42BPG	-0.919685	0.00726362		SPATA25	1.03455	0.00839093		AZU1	-2.12744	0.0105799		PPM1F	-0.917202	0.00068303		CATSPER1	1.65964	0.00765097
MKNK1	-0.552731	0.00726362		MAT2B	-0.622846	0.00853537		ABHD4	-1.85511	0.0106699		SOX13	-2.26301	0.00068303		LOC284581	-2.45529	0.00773453
PIGV	-0.854283	0.00726362		NKIRAS1	-0.587576	0.00859709		AHRR	0.627059	0.0107146		LINC02344	-3.01237	0.000702246		LGALS3	2.03473	0.00776086
GPR176	2.20005	0.00726368		CRIM1	-1.28507	0.00861135		APOC2	-2.99873	0.0110804		TMEM150B	-2.83403	0.000702374		ZNF736	-1.01479	0.00776086
SNAPC5	-0.421497	0.00726368		IRF2	-0.741042	0.00869043		LOC100286906	-3.18528	0.0110804		ZBED6CL	1.64069	0.000702374		PSTPIP2	1.22041	0.00782275
FHOD3	-0.953256	0.00729382		PTP4A2	-0.542921	0.00869043		THBS4	1.38771	0.0110804		IL18	-2.32845	0.000705218		TNFSF4	1.45817	0.00782275
PDE12	0.619444	0.00735283		F13A1	-1.80798	0.00869608		RFX8	1.85226	0.0110892		UCMA	-4.82911	0.000718327		PDE4A	-1.3084	0.00788682
NUDT16	-1.04656	0.00736547		SLC26A1	0.88609	0.00874173		MICB-DT	0.883165	0.0111228		CMTM8	2.49049	0.000720302		TMEM178A	-1.24719	0.00793777
CARD14	-1.5153	0.00737686		DVL1	0.601904	0.0087953		SH2D4B	-1.81775	0.0111245		SPAG1	1.57649	0.000720302		DUS2	0.517214	0.00799362
EIF3E	0.548764	0.00737686		EMP2	-2.25228	0.0087961		DDAH2	0.643379	0.0111498		GLT8D1	-0.744955	0.00072183		GPR146	-1.79021	0.00799362
GPR65	1.07334	0.00737686		LINC00537	1.16746	0.00887921		FN1	-1.80268	0.0112317		PDE8A	-0.765188	0.00072183		GATA6	-3.0982	0.00804408
JOSD1	0.922136	0.00737686		PARP9	-0.823918	0.00888837		MT1X	-1.14376	0.0112318		TMEM104	-1.12726	0.00072183		CD8B	-1.93436	0.00806464
SNX30	-0.8502	0.00737686		PPP2R5A	-0.501286	0.00888837		SPATS2L	1.91688	0.0112856		ZP3	-1.27724	0.00072183		FAM160B1	-0.759211	0.00806464
VENTX	-2.27746	0.00751313		CALM1	-0.405679	0.00890818		GAS8	0.874517	0.011295		TUBA8	-1.28172	0.000735945		NOD2	1.25494	0.00817811
NISCH	-0.708854	0.00753026		SLFN11	-0.748249	0.00890818		RAB30	-1.90744	0.0113109		SNHG4	-1.42655	0.000737944		PDCD1	-1.44843	0.0081914
ANKRD13C	0.412882	0.00755264		GRAMD4	-0.871589	0.00891794		C19orf18	1.55343	0.0113728		CSMD1	4.13649	0.000740993		SCAMP2	0.571223	0.0081914
CHMP2B	0.639013	0.00766367		LPAR1	-2.4678	0.00901006		ARHGAP23	0.674789	0.0113922		NLRC3	1.27167	0.000741918		ZNF469	-1.29489	0.00823611
KIF9	0.65608	0.00767691		RUNX3	-1.41287	0.00901647		CAPN3	-0.746882	0.0113922		E2F3	-0.633841	0.000752638		TBL2	0.580498	0.00824212
CHCHD7	-0.444545	0.00771578		CTDSPL2	-0.700434	0.0091627		PXDC1	1.53513	0.0113922		LMO4	0.948252	0.000761235		GPD2	0.550919	0.00827622
ZNF233	-0.93317	0.00776613		PCED1A	0.631316	0.0091627		GOLGA8Q	1.85379	0.0114004		IL1R2	-3.41568	0.000762321		SEPT4	-1.50063	0.00833692
SCN3A	-3.54304	0.00776658		SOX11	-3.50726	0.0091627		ST3GAL6	-1.58724	0.0114004		ACTA2	-1.51345	0.000764712		ADAMTS2	2.71178	0.00842173
MKLN1	0.729106	0.00779571		INPPL1	0.488314	0.00918189		ANKRD33B	-1.73999	0.0114321		MAT2A	-1.03559	0.000764712		PRKCD	0.999714	0.00847913
LOC100129617	1.51457	0.00783172		CCL28	-1.26222	0.00926004		GALNT12	-0.924158	0.0114647		PDGFC	3.52698	0.000764712		TEX41	1.31431	0.00849219
RTL10	0.413519	0.00783172		EIF2AK2	-0.914654	0.00926004		SPTA1	-1.28512	0.0114647		MRPL33	-1.03887	0.000776857		SLC39A11	0.921623	0.00851
MYO1G	-0.725087	0.00784577		TUBGCP6	0.544068	0.00926004		ZNF132	0.830263	0.0114987		RNFT2	1.39629	0.000781723		HECTD2	-1.33264	0.0085577
ACACB	-1.10373	0.00790266		ZBTB8A	-1.20518	0.00927557		IFT122	0.497805	0.011508		TTC8	-1.38189	0.000782331		PIM3	-1.09723	0.00857255
NSFL1C	-0.287354	0.00799466		PRXL2B	-0.969361	0.00936417		SLC35G1	-0.95007	0.0115828		ZBTB21	1.86472	0.000782331		FAM222A	-1.28515	0.00858943
HOXA10-AS	-2.4902	0.00801172		RPS6KA2	0.903482	0.0093742		GPR146	-1.74276	0.0115866		MAP1S	-0.861102	0.000782682		GSDME	-2.43881	0.0086126
OLIG1	-1.94979	0.00801349		WHAMMP3	-1.41303	0.0093953		BOLA3-AS1	1.51126	0.0116986		PPP1R3G	-2.45591	0.00078344		LDB2	-1.77186	0.0086126
HCK	-1.03191	0.00806815		RTP4	-0.910346	0.00939823		GSDME	-2.38659	0.0117757		RGS2	2.22553	0.00078344		LRMDA	2.51806	0.0086126
STAT2	-0.583283	0.00806987		TRIM3	0.550215	0.00941942		LOC100506585	-1.43972	0.0117757		RPUSD4	-0.583377	0.00078344		RELL1	-1.49033	0.00863043
SMARCC2	-0.372195	0.00811115		ASPHD1	1.95836	0.00944637		SORBS3	-0.903578	0.011978		RIMS3	1.8493	0.000784403		ARPC1B	0.798196	0.00864337
GNA15	1.08525	0.00812548		NPIPB11	1.03801	0.00944637		PLEKHG4B	-4.1336	0.0119873		RAP2A	-0.849966	0.000788527		DUSP16	-1.42398	0.00864337
B4GALT1-AS1	1.21573	0.00816084		SBK1	-1.36627	0.00944637		NPPA	-1.22855	0.0121861		ESCO1	0.750963	0.000792534		FAM76B	-0.833797	0.00864337
AGTRAP	-1.03976	0.00821271		ESRRA	0.632437	0.00949468		CPNE7	-1.88004	0.012422		HRK	2.38063	0.000792534		LOC105379183	-1.36576	0.00864337
PDGFA	1.62637	0.00821271		LILRB2	1.0843	0.00950542		MYB	0.744165	0.012422		RABEPK	-0.690419	0.000793434		LSM6	0.527566	0.00864337
COMMD3-BMI1	-1.19562	0.00827245		OAF	1.09433	0.0095078		NMUR1	1.34063	0.0124356		DPCD	-0.869522	0.000795883		NCF1B	1.20526	0.00864337
PECR	-1.29997	0.00832283		OCIAD2	-1.48109	0.0095078		AGBL2	0.775822	0.0124646		CYP2U1	1.32025	0.000811537		NFE2L1	0.419436	0.00864337
ZNF8-ERVK3-1	0.355711	0.00832283		NFYB	-0.480066	0.00951146		AS3MT	1.17384	0.0124978		RHBDD1	0.612298	0.000813723		ZDHHC3	0.485887	0.00864337
CTC1	-0.650361	0.00832603		TRPM2-AS	1.0703	0.00961496		CCDC114	0.771775	0.0124978		TTC39A	1.83184	0.000813723		ERMAP	0.619158	0.00864682
PPP2R2B	-2.2151	0.00832603		PCED1B-AS1	-1.12834	0.00962705		ZNF221	0.927215	0.0125334		MIR4761	-0.923124	0.000826729		PAG1	-0.919884	0.00864682
AZU1	-2.25321	0.0083315		LINC01881	-0.631288	0.00963161		B4GALT1	-1.2156	0.0125799		SPDYE18	0.852971	0.000827216		ZNF121	-0.988483	0.00864682
CEBPZ	0.48548	0.0083315		S1PR1	-1.60004	0.00972242		CCDC102A	0.780059	0.0125799		ANTXRLP1	2.2477	0.000828954		CD4	1.91954	0.00865849
MAPK8	0.682914	0.00833809		SKA2	-0.591268	0.00976298		FEZ1	1.69758	0.0125799		MCAT	-0.728183	0.000828954		LOC101928371	-1.51001	0.00866736
ABHD17C	1.33617	0.00839157		KLRC3	-1.72951	0.00979377		USP45	-1.06096	0.0125799		NLN	-1.28172	0.000828954		TPRG1-AS1	3.28677	0.00868564
CCDC43	0.348972	0.00844091		DNAJC11	0.43638	0.00983341		ENG	0.579526	0.0125962		PTCH1	-1.52802	0.000839491		CNPY3	0.458733	0.00868739
ZNF710-AS1	-0.555215	0.00844091		CHIC2	-0.536961	0.00984229		AAK1	0.750491	0.012846		LINC01922	-5.3628	0.000841585		SELPLG	1.55125	0.0087582
CCDC7	-0.876338	0.00848321		LNPEP	-0.774541	0.00984229		CIP2A	1.05959	0.012868		ARHGEF39	-1.11534	0.000849201		CFAP46	-2.11273	0.00877813
LOC101928865	1.17548	0.00848808		SNX24	-0.734303	0.00984229		NUDT7	0.793118	0.012868		CHD4	-0.761234	0.000849982		ADA2	1.01058	0.00888786
LRRC40	0.571219	0.00848808		THBS3	0.870814	0.00984229		TRAF4	-0.965652	0.0129178		RPP40	-0.950376	0.000854354		COL6A3	-1.92235	0.00891428
STK38L	0.664677	0.00850045		SESTD1	-0.896363	0.00986246		DMWD	-1.16146	0.0129486		SLC43A1	-0.985607	0.000871776		RANBP6	-0.846225	0.00891428
RPS20	0.46553	0.00852123		CSGALNACT1	1.06107	0.00987486		JAKMIP2-AS1	1.20693	0.0129486		PPM1J	1.80271	0.000876718		RNPEP	0.576922	0.00891428
TYW3	0.440053	0.00852123		TMEM184B	0.480425	0.00987486		PLA2G4B	0.823422	0.0129486		PFKM	-1.24632	0.000891402		RAB5B	0.734434	0.00894516
PTPN18	-0.596847	0.00852886		LINC02099	1.69974	0.00996085		TCTEX1D1	2.87834	0.0129486		APOL6	1.05402	0.000898906		FBXO33	-1.11327	0.00903845
CPM	-0.971549	0.00880889		SEC61A2	0.537728	0.00996085		C22orf15	0.864481	0.0129561		HHAT	1.1284	0.000900332		A2M	-1.18437	0.00905907
DENND1A	-0.565064	0.00880889		TMEM198B	0.689978	0.00998539		ST14	-1.56884	0.0129563		C5orf56	-0.948274	0.000900571		IDI1	-0.620784	0.00908951
HAL	-1.72243	0.00880889		TMEM220-AS1	-0.960205	0.00998539		CPA3	-1.7004	0.013097		BAALC-AS2	-2.09784	0.000902978		NANP	-0.831761	0.00909746
TMEM136	-2.67911	0.00880889		HMX2	-2.56987	0.0100267		MIR4496	-1.70577	0.013097		CHID1	-0.601822	0.000902978		CAP1	0.599061	0.00910041
GPSM3	-0.59221	0.0088748		SVIP	-0.817723	0.0100636		SIAE	-1.25385	0.0131194		GALK1	-0.871421	0.000902978		CCDC162P	-1.37707	0.00914008
RSL1D1	0.451381	0.0088748		ZBTB18	-1.02758	0.0100754		C9orf139	1.34347	0.0131616		IFI27L2	-1.15299	0.000902978		COBLL1	1.90919	0.00914008
SLC25A42	-0.612835	0.00898137		ZNF550	-0.624463	0.0100754		HK3	-2.28603	0.0131616		LINC00954	1.92159	0.000902978		FBXO36	-0.775899	0.00914008
CD24	-1.60131	0.00898411		CENPH	-0.804175	0.0101335		SYNPO	1.30523	0.0131616		LOC107986845	-1.23726	0.000902978		HCRTR1	-1.74425	0.00914008
EIF2A	0.502594	0.00898411		ASRGL1	-1.36213	0.0101873		JAKMIP2	1.20573	0.013183		WBP4	-0.633249	0.00090566		MED8	0.500189	0.00914008
FAM177B	-1.71045	0.00898411		SFR1	-0.431663	0.0101873		JHY	-1.73759	0.0132231		CD24	2.05642	0.000914231		PDE5A	-0.440041	0.00914008
NACA	0.432073	0.00898411		IL7	-1.85476	0.0101989		RALGDS	-0.495295	0.0135176		SERPINI1	1.47851	0.000923372		VAMP1	-1.0724	0.00914008
RPL5	0.501069	0.00898411		MIR647	0.922931	0.0102013		TRAF3IP2	0.800745	0.0135176		RAB23	-1.22643	0.000923488		NDE1	0.548993	0.00922017
RPS25	0.507227	0.00898411		UCKL1	0.445044	0.0102251		EIF3J-DT	0.705792	0.0136312		SSBP3	0.894254	0.000924894		TMEM170B	1.46656	0.00922017
ATP2A2	0.56426	0.0090282		RPA3	-0.527451	0.0102524		LOC100506639	0.569036	0.0136312		LINC02449	-1.46611	0.000925261		VAMP8	0.757655	0.00922017
IDNK	-0.566752	0.0090282		RAB8A	-0.585516	0.0102764		SLC22A5	0.784294	0.0136427		TTLL12	-0.96424	0.000932597		CFAP410	-0.623005	0.00924753
RASSF4	-1.48897	0.0090282		MFSD3	0.819029	0.0102974		TRIO	-0.821739	0.0137791		GADD45A	1.30722	0.000935963		PLOD1	0.907839	0.00924753
RNF11	0.795622	0.0090282		ZNF829	-1.37392	0.0103532		ERMP1	0.932348	0.013824		MN1	-2.54429	0.00094328		RBM44	-1.13931	0.00924753
CCR2	-2.14178	0.00905358		STAT1	-0.944291	0.0103639		SNHG26	-0.905583	0.013824		DERL3	1.26808	0.000943404		FADS3	-1.06052	0.00928642
RAB4B	-0.594633	0.00905358		LOC100499489	-0.81694	0.0104555		PRX	1.62745	0.0138783		VIPR2	3.7081	0.000943411		C6orf47	0.559249	0.00928893
TIRAP	-0.652678	0.00905358		POLR2M	-0.619612	0.0104555		LOC286437	0.956026	0.0139509		RPRML	3.81878	0.000952486		POLR2G	0.412583	0.00928893
ZNF846	-0.582752	0.00906194		WDR91	0.634297	0.0104555		MYLPF	0.750985	0.0139509		TIMM13	-0.707993	0.000952486		SOX8	-2.06018	0.00928893
CHST11	0.625005	0.009067		GCOM1	-0.617666	0.0104608		PTGER4P2-CDK2AP2P2	-1.58295	0.0140359		EVL	0.997328	0.000952606		ATP8B4	1.40769	0.00935258
CNIH1	0.52714	0.009067		SUZ12	-0.509781	0.0105453		SINHCAF	-0.807317	0.0140359		HARS	-0.392598	0.000959077		ANXA11	0.481997	0.00935572
USB1	-0.535464	0.009067		DAZAP2	-0.627975	0.0106518		CRYM	-2.25696	0.014058		CD82	-1.30567	0.000963519		BLOC1S1-RDH5	0.493287	0.00935572
LAMP5	-0.627461	0.00906945		JAKMIP2	-1.18021	0.0106518		MOCS2	-0.897352	0.014058		NR1D2	1.30233	0.000963519		LINC01126	-0.899146	0.00935572
VPS37B	0.765964	0.00906976		IFT172	0.513439	0.0107032		PSD2-AS1	-1.67759	0.0141838		FTSJ3	-0.549777	0.000982044		RASGRP4	1.55489	0.00935572
DDX21	0.607858	0.0090921		LOC101928166	-1.1707	0.0107714		FAM117B	-0.579785	0.0146902		UNC119	0.696137	0.000982051		TRAF3IP3	0.768301	0.00935572
LINC00877	-1.64998	0.00909354		RFC5	-0.626826	0.0108057		SLC43A2	-1.19755	0.0147057		FOXL2NB	-6.69554	0.000990114		GPATCH2	-0.56869	0.00936689
GNAI1	-1.91561	0.0092104		HES6	-1.44363	0.0108327		TMEM237	-0.97198	0.0147143		SORD	-0.965401	0.000990114		TINAGL1	-1.59762	0.00936689
PSMD6	0.39767	0.00923232		LRRC6	0.955501	0.0108327		LOC101928123	1.15765	0.014732		ZNF829	1.77629	0.000995197		ZMAT2	0.406805	0.00936689
RCN3	-1.54629	0.00923232		NGRN	-0.470356	0.0108327		MTHFR	-0.524499	0.0148229		NRG3	4.75262	0.00100317		ZNF433	-0.654338	0.00938113
SNRPA1	0.537562	0.00927971		SND1-IT1	1.10128	0.0109209		CEP104	0.63651	0.0148992		DAG1	0.822784	0.00100773		RLF	-0.954381	0.00939263
JAML	-1.9194	0.00942402		ARID1B	-0.584285	0.0110495		NGFR	-2.44749	0.0148992		VDR	1.5862	0.00101266		ARGLU1	-0.406849	0.00944287
LINC-PINT	1.15251	0.00948185		MSL2	-0.953625	0.0110495		CHRNB1	0.534098	0.014926		KAT2B	0.843501	0.00101921		JSRP1	-1.72621	0.00944287
SPAG1	-1.19818	0.00948414		THAP3	0.610217	0.0110742		NUDT6	-1.11501	0.014926		CNR2	1.79358	0.00101979		TM9SF4	0.431813	0.00945194
MIA-RAB4B	-0.60355	0.00954484		MAPK12	1.29498	0.0111348		SLC26A11	-1.64078	0.014926		CLEC4A	1.68038	0.0010231		ALG10	-0.713493	0.00946059
SYCP2	-1.57984	0.00954484		CASKIN1	0.495345	0.0111366		CASP8AP2	0.692847	0.0149431		MRM1	-1.20112	0.00103086		ALDH3B1	1.1843	0.00947797
UBA6	0.556809	0.00954484		CDKN2C	-1.04521	0.0111366		METAP1D	-0.959522	0.0149431		ANKLE2	-0.611223	0.00103311		PSTK	-0.887016	0.00948007
LINC00865	-1.23173	0.00954657		IL6ST	0.978634	0.0111366		TMEM106A	0.658321	0.0149431		PPP1R27	-2.88713	0.00106266		SNX29P1	-1.40301	0.00971349
TMEM169	-1.82374	0.0095511		LOC145783	-0.824127	0.0111366		DESI1	-0.683456	0.0149626		MYL3	-3.90602	0.00106541		BMP2	-2.06456	0.00975454
S100A11	-1.52497	0.00957077		PPP1R27	2.04433	0.0111366		ST7	-1.28333	0.0149626		NT5DC2	-1.4463	0.00106541		POSTN	-6.43421	0.00983393
SBF2-AS1	0.66231	0.00972033		HOXB3	1.38204	0.0111579		COLCA2	1.69268	0.0150579		TPD52L2	-1.07285	0.00106541		TTC28	1.39279	0.0101102
DPEP1	-2.14879	0.00972943		TRAFD1	-0.523879	0.0112324		LOC100996842	-0.576285	0.0150579		ZNF354C	1.87068	0.00106541		SLC4A7	-0.649719	0.0101395
POLD4	-0.59429	0.00972943		GCSAM	-1.26448	0.0112361		CCDC42	1.14746	0.0152481		PRDM15	0.580946	0.00106691		LOC400553	-3.151	0.0101576
DOCK6	-2.00541	0.00974357		DACH1	-1.98408	0.0112397		DNAJB11	-0.415681	0.0152481		CD2AP	1.53698	0.00107909		SPI1	0.792716	0.0102245
TCL6	-1.71234	0.00976602		DEK	-0.571056	0.0114628		SLC5A10	-0.909931	0.0152481		FAH	-1.08808	0.00108601		CD101	1.70835	0.0102628
FZR1	0.671078	0.00981805		NRIR	-1.43609	0.0114628		TP73	1.44604	0.0152481		PDCD5	-0.603278	0.00109468		EIF4E2	0.465794	0.0102628
ACTA1	1.14483	0.00986582		P2RY11	0.702938	0.0114628		TPTE2P5	0.587419	0.0152481		ZCCHC2	1.0679	0.00109468		NEDD8	0.477177	0.0102848
SH3BP4	-2.67341	0.00986582		PIGC	-0.399201	0.0114628		KHDRBS3	1.99903	0.0153707		CRADD	-1.26259	0.00109481		ELOVL6	1.30947	0.0102856
GNGT2	-0.903754	0.00987748		SPSB1	-1.33512	0.0114628		SLC35A1	-0.640293	0.0153707		LHPP	1.29081	0.00109825		PSMD4	0.371258	0.0103258
CIDEB	-0.580679	0.010014		NUDT6	1.04893	0.0114845		LINC00950	1.13476	0.0153787		SHF	1.12393	0.00109825		CORO6	-1.16013	0.0104033
DHX40	0.505031	0.010014		TCAF1	-0.6495	0.0116711		TRPM4	-1.79421	0.0154147		ELMSAN1	0.790693	0.00110175		KLHL24	-0.97184	0.0104548
ARPP19	0.633908	0.0100442		SNAPC4	0.515697	0.0117392		TBXA2R	1.21004	0.0154367		PYHIN1	2.08283	0.00111845		CCL17	-3.24798	0.0105822
MYH7B	-0.719911	0.0100442		FAM221A	-1.18341	0.0117866		DHCR7	-1.10519	0.0154608		TPST1	1.4332	0.00113968		FAM47E-STBD1	1.7791	0.0105822
NTN5	-1.27137	0.0100442		DPP7	0.591527	0.0118848		LIN7B	0.907241	0.0154608		GKAP1	1.0562	0.00115104		FGL2	1.96909	0.0105822
PIAS2	0.966306	0.0100442		MLST8	0.45067	0.0119314		PSTPIP2	-1.18356	0.0154608		LOC100507547	-0.847641	0.00115156		NAGK	0.708938	0.0105822
PSMA3	0.365255	0.0100442		SELENOP	-1.79816	0.0120394		BRSK1	-1.04891	0.0154694		ZNF652	0.938104	0.00115156		MSRB1	0.801461	0.0105904
RIOK3	0.696994	0.0100442		SNHG11	0.632113	0.0121579		CASP6	0.547418	0.0154938		AAK1	-0.975997	0.00115365		CYB5R1	0.363082	0.0106095
SMPD3	-1.28849	0.0100442		WDR82	-0.425513	0.0122749		PTPRU	1.11957	0.0155143		ABHD15	1.09028	0.00115365		STAC3	0.809687	0.0107498
TBX21	1.13902	0.0100442		SREBF1	0.741493	0.0123655		WDR66	1.03524	0.0155583		ADD1	-0.713167	0.00115698		IQCJ-SCHIP1	-1.66335	0.0108808
LOC100505921	-1.22543	0.0100866		FASTKD1	0.595201	0.0124299		HCAR3	-2.55351	0.0155603		OCA2	-2.77843	0.00115698		ZBTB5	-0.731411	0.0109024
POLR3F	0.526703	0.0101473		GLYATL1B	-1.90403	0.0124896		PLEKHF1	1.10879	0.0155603		SFRP5	4.01332	0.00115698		ZNF432	-0.887943	0.0110201
LOC101928489	1.35044	0.0103346		CCDC62	-0.58924	0.0125573		C3AR1	-1.43241	0.0155884		SH3BP2	-1.11847	0.00115698		TADA3	0.556159	0.0110368
MIOS	0.505589	0.0103346		LOC100240735	-1.19024	0.0126235		PRR5-ARHGAP8	-0.89612	0.0155884		SBSPON	1.80293	0.00116196		CD151	1.07279	0.011067
GATAD1	-0.476519	0.0103504		PPP1R12C	0.618365	0.0126573		SPATA48	-1.85529	0.015596		SSC4D	-1.28376	0.00116713		GAL3ST2	-2.00337	0.011067
PLD3	-1.05996	0.0103504		KHDRBS1	-0.401052	0.0127118		MTMR11	-1.80145	0.0156113		INAFM2	-1.83174	0.0011781		GSR	0.532208	0.011067
SOX11	-3.44237	0.0103504		LOC105370697	-1.40511	0.0127118		CLN8	1.20405	0.0156285		NEURL2	-1.38073	0.0011781		ITGA1	2.60615	0.011067
TMEM170B	-1.40507	0.0103504		PGBD1	-0.525157	0.0127118		PDE4A	-1.23409	0.0156736		RNF43	0.616162	0.00119533		SLC25A32	-0.626687	0.011067
PLEKHG2	0.731215	0.0103574		MAN1B1	0.451811	0.012742		TPMT	-0.82036	0.015733		ZNF569	0.71592	0.00121035		YIPF1	0.429929	0.011067
NBPF9	-0.790587	0.0103831		MSTO1	0.542006	0.012742		EBF3	-2.03311	0.0158168		SMIM2-AS1	1.90491	0.00121432		RNF103	-0.881379	0.0112039
SBSPON	-1.39839	0.0104414		PGBD5	-3.02667	0.012742		TJP2	0.687604	0.0158168		PNRC1	1.10609	0.00122023		LCMT1	0.364793	0.0113722
LOC642852	-0.821951	0.0104417		C5	-0.594989	0.0128385		AHCYL1	0.463462	0.0158251		WDR4	-0.677284	0.00122023		IL10RB	0.582433	0.0113878
RAB8B	0.857875	0.0104417		KIAA1257	-1.1681	0.0128658		JAZF1	-1.13033	0.0158251		CLEC2B	1.79935	0.00122249		FTL	0.926869	0.0114444
SLC36A1	-1.47306	0.0104417		SDK2	-1.57081	0.0128658		BTBD6	0.622394	0.0158268		LOC100130476	1.27893	0.00122249		PADI4	2.07366	0.0115137
TNFSF12	-1.44434	0.0104446		ITGA4	-0.796675	0.0128756		DARS	0.405634	0.0158268		METAP1	-0.412896	0.00122249		TAF12	0.464243	0.0115137
ZNF333	-0.686173	0.010479		ENAH	1.57704	0.0129578		SYNGR1	-0.913169	0.0158268		SCARA5	3.27161	0.00122249		ARMH1	-0.683242	0.0115446
DAPK2	-1.27652	0.0104947		FNBP1	-0.667749	0.0130011		DGAT1	-0.533337	0.0158841		CYB561	-1.21199	0.00122628		NATD1	1.09444	0.0116088
THNSL2	-3.12698	0.0106152		TMEM150A	0.754267	0.0130011		CTSZ	-1.14131	0.0160356		CHST15	1.45433	0.00122736		GSK3A	0.354051	0.0117438
RPTOR	0.54739	0.0106325		SARS2	0.535993	0.0130822		CD96	1.46692	0.0160658		PGGT1B	0.761734	0.00122736		IDH1	0.92365	0.0119191
ABCA3	-1.2707	0.010639		TRIM68	-0.531565	0.0131057		TOMM40L	-0.671527	0.0161961		LINC00997	2.51002	0.00126163		SNRPA1	-0.56385	0.0119191
CARMIL2	-0.934441	0.010639		CMTM2	1.47009	0.0131107		ARTN	-1.51584	0.0161981		SLAMF6	1.96691	0.00127338		SKOR1	-1.39865	0.0121179
GNL3	0.480504	0.0106641		TAF1B	-0.46227	0.0131207		BBC3	-0.981916	0.0162581		ANKRD42	-0.854902	0.00127665		ANXA7	0.539709	0.0123169
ASB13	-1.22917	0.010742		EMID1	-1.87696	0.0131593		F2RL3	-1.58035	0.0162581		AOX3P-AOX2P	1.36582	0.00128099		HEIH	0.50728	0.0123169
RAPGEF1	0.754495	0.0107457		MAP3K12	0.480594	0.0131599		LPAR6	-1.44523	0.0164516		HOTS	-3.41509	0.00129058		MACROD1	-0.843746	0.0123169
BMP8B	-1.15574	0.01076		RPP30	-0.368971	0.0131599		CASZ1	1.01462	0.0164531		ZIK1	1.62203	0.00129438		ZNF614	-0.859302	0.0123169
ENTPD7	-1.17153	0.01076		SIN3A	-0.424452	0.0131599		EVI2A	-0.71378	0.0165144		LOC100129083	1.0638	0.00129667		ASAH1	0.887634	0.0123541
FBXO11	0.469065	0.01076		KDELC2	-0.709316	0.0132415		PRLR	-2.78405	0.0165281		MED11	-0.83308	0.0013024		BOLA3-AS1	-1.52992	0.0123541
CAT	-0.982999	0.0108133		HSPG2	0.965136	0.0132584		LAMC1	-1.31458	0.0167715		MGST2	-1.05815	0.0013024		FZD6	-1.3653	0.0123541
DENND2D	-0.956219	0.0108133		CTCF	-0.487489	0.0132609		EIF2AK3	-1.35348	0.0168147		MMD	0.914126	0.0013024		RAB11FIP2	-0.586106	0.0123541
FLOT2	-0.531523	0.0108133		IRF2BPL	-0.911969	0.0132609		ZNF550	0.625208	0.0168669		SNHG16	-0.950125	0.0013024		TREML1	-1.96717	0.0123541
RPL4	0.479733	0.0108133		JADE1	-0.672284	0.0132609		PALM2-AKAP2	0.814306	0.0169066		GTF2IP7	-2.41843	0.00130384		AP5B1	0.886107	0.0123834
TNFRSF14-AS1	-1.14305	0.0108133		ETV7	-1.29546	0.0133424		PI4K2A	-0.796479	0.0169066		MSMO1	0.893802	0.00130384		MCTP1	1.09917	0.0123834
ZCCHC4	0.293679	0.0108133		PALLD	-1.3362	0.0133732		AKAP2	0.813956	0.0169564		SYVN1	0.941852	0.00132037		TNNT3	-1.93719	0.0123834
CLSTN3	-0.646625	0.0108306		MBNL1	-0.593134	0.0133873		LINC00494	-1.68729	0.0170342		RSPH3	-0.733253	0.00132185		CERNA1	-1.0808	0.0124473
BNC2	-2.35909	0.0109251		P4HA2-AS1	-1.67558	0.0133873		MTOR	-0.425193	0.0170342		TRIM22	0.738253	0.00132185		CTSC	0.689016	0.0125209
TRMT61A	0.4588	0.0109251		B2M	-0.601809	0.0135868		PKP4-AS1	0.978481	0.0170342		ORMDL3	0.843373	0.00132269		PQLC3	0.615527	0.0125338
LRFN3	-1.41832	0.0109701		BMP3	1.7414	0.0136105		ONECUT2	-2.90895	0.0170788		TRIM47	1.69005	0.00134063		RRN3P3	-0.740192	0.0125338
MPP7	-1.31566	0.0109747		ARF6	-0.473676	0.0137371		ADGRB1	-1.23681	0.0171844		LINC01181	-2.38733	0.00135227		CTSG	2.01067	0.0125595
ABCG1	1.29521	0.0110065		ADAM15	0.876678	0.0137461		ROPN1L	1.76694	0.0171844		MPG	-0.77776	0.00135355		NRG4	1.03102	0.0125595
ANAPC16	-0.482726	0.0110065		CHST15	-1.10295	0.0137461		TBC1D24	0.912654	0.0171844		ADGRE2	-1.53119	0.0013624		SNX11	0.537749	0.0125595
RANBP2	0.633835	0.0110065		SAMD13	0.926001	0.0137461		MPEG1	-1.78653	0.0173155		LINC01305	2.85734	0.00136963		KCNJ15	-2.37018	0.0125654
TAF13	1.12472	0.0110065		MST1L	1.04227	0.0137748		SLC46A1	0.893227	0.017391		IL1RAP	-1.18725	0.00137829		FAM53B-AS1	-1.05476	0.0126282
TSPAN9	2.30864	0.0111088		AGPAT4	0.636481	0.0137819		ZNF500	0.534435	0.0174588		NOC2L	-0.479063	0.00139359		LILRA6	1.74911	0.0126282
CCDC42	-1.12531	0.0111995		TGFB3	1.07327	0.0137819		LOC284865	-2.23742	0.0175897		RHOH	1.44725	0.00141623		C9orf66	0.750995	0.0126464
CEACAM4	-2.07596	0.0111995		MAD2L2	-0.5826	0.0139099		MRTFA	-0.568206	0.0175897		EFCC1	-3.28459	0.00141717		SLC6A3	-3.50855	0.0126464
LPAR6	1.36801	0.0112449		STAMBPL1	-0.74023	0.0139099		SGMS1	-0.69071	0.0176409		TRIM36	-1.76466	0.00141717		PIWIL4	1.07371	0.0127428
VAMP8	-0.712306	0.0112533		TTC39B	-1.44001	0.0140677		ABCB10	0.574815	0.0177178		FAM234A	-0.661809	0.00142766		EMILIN2	1.11489	0.0127626
RPS6KB1	0.449133	0.011254		WDR53	-0.495805	0.0140677		P2RY2	-2.25368	0.0177178		SNX32	-1.08654	0.00142766		DPYD-AS1	1.03397	0.0127938
SEZ6	1.0901	0.0112769		AGFG2	0.677226	0.0141351		CLEC4E	-1.8757	0.0178317		KCTD6	1.02372	0.00142852		EPHA3	-3.96648	0.0128236
LOC283140	-0.937345	0.0112871		TUBA1A	-0.708987	0.0141351		LPCAT1	0.524215	0.017932		SRD5A3	-0.917153	0.00145149		NID2	-1.2065	0.0128236
DCUN1D5	0.420366	0.0113714		PAM	-1.39379	0.0141753		DAG1	-0.634606	0.0180492		STOM	-1.04229	0.00147518		MIR548D1	-1.2219	0.0128488
ADAMTS2	-2.88168	0.011377		SCCPDH	-0.615014	0.0141946		PIP5K1B	-1.16616	0.0180492		HHIP-AS1	2.4647	0.00148798		RASGEF1B	-1.4452	0.0129072
LRPPRC	0.514681	0.011377		DCK	-0.585759	0.0142199		DAD1	-1.05172	0.0181375		RNASE1	-2.97747	0.00148798		GNG5	0.464089	0.0130152
ZUP1	0.648121	0.0113827		ADA	-0.696058	0.0143631		FCER1G	-2.00742	0.0183667		TTC9	2.08381	0.00150029		KCNQ2	-2.19805	0.0130248
CROCCP3	-0.664567	0.0115167		CTSO	-0.53816	0.0143719		NPL	-1.50957	0.0183667		CLUH	-0.918893	0.00150227		MTHFD1L	-1.06047	0.0130248
EIF3M	0.396281	0.0115167		CASC15	-1.43106	0.0144215		PLXND1	0.958834	0.0184471		TCF20	0.675662	0.00150839		CUL5	-0.526656	0.0132466
IKZF2	-1.98819	0.0115167		FHOD3	-0.896778	0.0144258		THBS3	-0.88755	0.0184471		CAP2	-1.96043	0.00150918		LOC105369911	-1.4264	0.0132624
CDADC1	0.492942	0.0115328		ERLEC1	-0.451576	0.0144391		SUZ12P1	0.576048	0.0186257		DNAJC25	0.927377	0.00150918		TBXAS1	1.19387	0.0132796
SLC25A35	-0.452581	0.0115594		B3GNT2	-0.864001	0.0144635		NIPAL3	0.896239	0.0186406		TPTEP1	-2.54061	0.00150918		DIRAS1	-1.52641	0.01331
PLA2G15	-0.747694	0.011571		NPAT	-0.50845	0.014563		LOC101928371	-1.4116	0.0186459		PNMT	-2.96006	0.00150953		TM6SF1	1.18956	0.01331
LINC01260	-1.71478	0.0116812		USP1	-0.663903	0.014744		CAPN5	-1.03838	0.0186984		LSMEM2	-0.90868	0.00151351		CD300C	1.69506	0.0133637
NR4A2	1.78907	0.0117107		DENND6A	-0.450583	0.0147692		JAML	-1.91705	0.0187175		SCAI	0.917437	0.00151351		SERPINE2	-1.16916	0.0133637
NAA25	0.50589	0.0117431		AGAP1	-2.28292	0.014832		LINC01058	1.0718	0.0188408		ASPH	-1.4897	0.00152168		MDM4	-0.629112	0.0135275
CPPED1	-1.41956	0.011864		MEX3C	-1.04498	0.0149667		DPEP1	-2.14933	0.0190638		RCN1	-0.61196	0.00152168		SFMBT2	-0.857834	0.0135275
RGS6	-1.69178	0.011864		MSRB3	-1.63839	0.0149792		DET1	0.494761	0.0191432		EHBP1L1	-0.785487	0.00152593		VRK3	0.365904	0.0135275
SHLD2	0.365222	0.0118696		CPM	0.911371	0.0149892		LOC101928841	-1.90859	0.0191994		ZBTB10	1.45956	0.00152593		SIGLEC5	1.85882	0.0135464
RXFP2	-2.77067	0.011907		STARD3	0.40221	0.0150175		RBSN	-0.59996	0.0192026		ENDOG	-0.838931	0.00153613		MIR198	-2.58822	0.0135892
CNOT6L	0.713778	0.0119579		HYI	-0.615805	0.0150296		MXI1	-1.08947	0.0192064		SNHG19	-1.30636	0.00153613		CLN8	-1.23547	0.0136417
SKI	0.927845	0.0119726		LIN54	-0.493732	0.0150739		NFKB2	-0.839988	0.0192503		DHX32	-1.01711	0.00154951		DNAJB14	-0.730425	0.0136417
ARPC5L	0.629074	0.0121054		SLC35D1	-0.761407	0.0150739		PROK2	2.20011	0.0192503		PCED1B-AS1	1.41602	0.00155321		LOC389641	1.32963	0.0136417
NFX1	0.381819	0.0121452		TNNT2	-4.26313	0.0150739		MSI2	0.954788	0.0193155		STAMBPL1	0.969632	0.00155469		PDGFRB	-1.8816	0.0136417
ADHFE1	-1.06239	0.0122065		RBL1	-0.614612	0.0151482		MAP2K3	-0.740402	0.0193956		UBE2J1	0.941145	0.00155488		HSF2	-0.660078	0.0136625
CEP112	-1.44663	0.0122065		CCL4L2	-2.28758	0.0152003		NTSR1	1.46412	0.0194275		CDC40	0.914687	0.00155527		SLC25A20	0.69277	0.0136625
S100A8	-2.00113	0.0122065		PLEKHA5	-1.02441	0.0152003		PARP16	0.565305	0.0194276		ARHGAP42	1.04049	0.00157311		UST	1.25317	0.0136817
SLBP	0.605095	0.0122065		ELAC2	0.351309	0.0152431		APOLD1	0.999337	0.0194588		ZDHHC23	1.43035	0.00158665		CARMIL3	-1.03445	0.0137131
LOC100996351	1.02459	0.0123052		FBXL6	0.581874	0.0152431		LOC729218	-0.625816	0.0194588		SNX25	1.53082	0.00159105		KLHL6-AS1	-1.93222	0.0137131
SERPINF2	-1.08129	0.0123052		KLHL17	0.781328	0.0152431		ERGIC1	0.670207	0.0195291		TEX9	-1.6083	0.00159105		PRKCG	-1.72019	0.0137841
RANBP3L	2.05028	0.0123261		SMAD2	-0.591109	0.0152431		HCAR2	-2.25408	0.0195291		FRMD4B	-1.74254	0.00160401		TMEM217	-1.18601	0.0138866
S100PBP	-0.475835	0.0123261		IGFBP7	-1.02518	0.0152906		HILPDA	0.86413	0.0195291		H19	-3.36751	0.00160401		BLOC1S1	0.518244	0.0138977
SAP30L-AS1	-0.802975	0.0123261		SYNGR1	0.84567	0.0153355		NTPCR	0.691178	0.0195853		TNFRSF21	2.27915	0.00160401		DHRS7	0.590882	0.0139068
SLC2A11	-0.795655	0.0123261		LGR4	1.35588	0.0154326		BPI	-1.84968	0.0196121		ADAMTS2	-3.89388	0.0016131		NUFIP2	-0.65657	0.0139138
DEF8	-1.72545	0.0123596		SYNJ2BP-COX16	-0.33707	0.0154518		DENND4A	-0.587882	0.0196121		FAM111B	1.7344	0.00162869		CORO2A	1.59461	0.0139409
GSAP	-1.2907	0.0123596		ENTPD8	-2.31642	0.0154603		HDAC9	-0.607608	0.0196121		GGT7	1.34986	0.00163559		FAM214B	0.752647	0.0139409
LGALS4	-1.04247	0.0123596		ASTE1	-0.390632	0.0155071		OR6J1	-2.97542	0.0196121		TEAD4	-2.7181	0.00165574		LEPROT	0.617102	0.0139409
RRAD	-2.10785	0.0123596		APOBEC3C	-0.363105	0.0155083		CD2AP	-1.18913	0.0196399		FAM85B	3.35691	0.00165577		RTF2	0.331251	0.0139409
RUNX2	-1.7704	0.0123764		ZNF132	-0.768435	0.0155801		DNMBP	-0.660459	0.0201531		ADRA2C	-3.37272	0.00166599		ATP5MF	0.501417	0.0139525
PPP2R5C	0.644711	0.0123911		RHOT2	0.574837	0.0156189		LINC02175	0.863476	0.0201531		MCUB	0.875345	0.0016674		CRIP2	-1.63629	0.0139525
CCDC78	-1.33069	0.0124263		ZBTB48	0.536224	0.0157174		MOK	-1.51566	0.0201863		ENDOD1	-1.09914	0.0016677		GALNS	0.466557	0.0139525
GIMAP1	-1.48948	0.0124358		CHEK1	-0.92536	0.0158429		BCL6	-1.32854	0.0202485		CCDC171	1.64735	0.0016695		FAM53B	-0.73579	0.0139724
LYRM9	-0.683588	0.0125301		COX16	-0.356846	0.0158429		HMGA2-AS1	-2.31146	0.0202485		TADA2B	1.04866	0.00168309		NDST1	0.996088	0.0139843
CATSPERG	-0.907538	0.0125314		FOPNL	-0.419311	0.0158429		SMARCC2	0.361713	0.020525		SFXN3	-1.10312	0.00168336		RCN2	-0.564772	0.0139843
CCDC146	-0.893314	0.0125314		LOC285626	-1.321	0.0158429		DBN1	-1.10181	0.0205395		SLC17A9	-1.15089	0.00168336		SLC36A1	1.47881	0.0139843
MFGE8	-0.765336	0.0125314		MIG7	1.07961	0.0158429		ATP1A3	1.18801	0.0205735		MBNL1	0.772819	0.00168465		TF	-0.970157	0.0139843
NR1I2	-1.11734	0.0125314		MIR5703	-1.4605	0.0158429		UBOX5-AS1	0.646203	0.0208832		HS3ST4	-6.10139	0.00169464		VTI1B	0.377822	0.0139843
AQP1	1.3347	0.0125671		NRXN2	-1.36366	0.0158429		RPS12	-0.504455	0.0209404		LOC101930085	-0.806959	0.00169464		ZBTB21	-1.45531	0.0139843
TTC28	-1.31479	0.012636		PRAP1	0.883196	0.0158429		PPP3CB-AS1	0.625734	0.0215767		ZNF675	0.911668	0.00169974		TIAM2	-1.1275	0.0140074
CENPBD1	-1.00098	0.0126518		SAMD9	-0.942531	0.0158429		CYB5D1	-0.394508	0.0216547		LOC105378305	-2.04091	0.00172467		NDUFAF5	-0.868091	0.0140641
FCER1G	-1.93957	0.0126518		TMEM175	0.736811	0.0158429		APOD	-2.09255	0.0217655		ESPNL	2.27631	0.00175835		LOC101928517	1.96177	0.0141441
GINM1	0.494124	0.0126518		NT5DC1	-0.516209	0.0158727		CCSAP	0.859503	0.0218303		PHLDB2	2.51528	0.00176928		LOC100506076	-1.08345	0.0143024
TIGD6	0.523888	0.0126518		ISOC1	-0.547671	0.0159003		GDAP1	-0.761373	0.0218303		ACTN4	-0.618481	0.00178502		PPP1R27	2.29895	0.0143024
USP43	-0.952835	0.0126518		STMN1	-0.719799	0.0159227		SLC23A3	1.0734	0.0218303		ERICH6-AS1	1.05679	0.0017857		SNORD45B	-0.930697	0.0143024
ARMH2	-1.6365	0.0126614		PRIM1	-0.722454	0.0159451		SNX24	0.713579	0.0218303		TBC1D8	-1.25881	0.0017857		FAM117A	0.629864	0.0143162
CCDC47	0.459767	0.0126614		STAG1	-0.52027	0.0160603		AKT1S1	-0.424489	0.0218983		BTN2A3P	-0.879021	0.00179205		DYRK3	-1.16914	0.0143249
CRYM	2.05968	0.012697		EGR2	-1.88562	0.0160631		PPP1CA	0.406429	0.0221176		DUSP3	-1.00068	0.00180319		CX3CR1	2.14017	0.014342
EPB41L4A	0.678792	0.0127588		DDAH2	-0.58898	0.0161254		SMAD1-AS1	-2.8797	0.0221488		RNF130	-1.24065	0.00180319		APOL1	1.06111	0.0144595
DNMT3B	-1.11295	0.0127669		HM13-AS1	0.669029	0.016138		CBS	1.58772	0.0224128		TMEM243	0.697162	0.00180319		DCAF11	0.344834	0.0145184
PPP1R3G	1.67577	0.0127669		LOC374443	-0.656099	0.0162024		SNORD49B	-0.750203	0.0226509		HSPG2	-1.31051	0.00181192		BMI1	-1.29859	0.0145532
CRY1	0.540617	0.0127698		PLCL2	-0.790637	0.0162024		TMEM121	1.33313	0.0226509		TLR9	1.40129	0.00181395		C8orf44-SGK3	0.586005	0.0146547
GPR35	-0.766432	0.0128281		TAF1C	0.612934	0.0162024		DAPK1	-1.50609	0.0228098		NFE2	-1.68223	0.00184507		CYTL1	-1.53754	0.0146653
ZNRF2P1	-2.30789	0.012832		NUB1	-0.426167	0.0162284		MTRNR2L2	-1.1747	0.0228098		CRB2	0.772615	0.00184628		RETREG2	0.474946	0.0148351
TBC1D24	-0.889551	0.0128724		FAAP24	-0.517692	0.0163626		SMC1B	1.52661	0.0228098		TMEM121B	-1.76151	0.00187257		SH3BP4	-2.71483	0.0149818
SFXN5	-0.602535	0.0128939		SLCO4A1	0.96124	0.0164029		MAML2	-0.819543	0.0228195		APBB2	1.69695	0.00190093		LAMP1	0.457969	0.0149894
AGPAT5	0.708965	0.0128979		ARMC12	1.12566	0.0164045		RAP1GAP	-1.67045	0.0228195		HEG1	1.34883	0.0019071		OCIAD1-AS1	-0.877028	0.0150381
LOC100130992	-1.45381	0.0128979		DNAJC12	1.85433	0.0164142		SALL4	-2.38247	0.0228195		CACNA2D4	-1.52285	0.00192523		PQLC2	0.95751	0.0150489
NUP133	0.471074	0.0130198		HTRA3	-1.43049	0.0164142		EML4	-0.704631	0.0228344		PGM2	-0.797862	0.00192523		PDE4D	-2.00425	0.0151223
RANBP9	0.471011	0.0130637		BRAT1	0.481654	0.0164243		RAB8A	0.570862	0.0228344		KLKP1	-2.83952	0.00193664		POLE4	0.526293	0.0152293
ARHGEF40	-0.94789	0.0130895		ZNF689	-0.449178	0.0165263		ANAPC16	0.477514	0.022845		TDRKH	1.23981	0.00193664		TRIM27	0.482577	0.0152293
ZNF318	-0.909839	0.0131373		ZDHHC8	0.695797	0.0165622		SMC6	-0.778812	0.022845		AFF1	0.920344	0.0019545		UTP15	-0.554997	0.0152293
TMEM229B	-1.21029	0.0131442		C12orf75	-0.865939	0.0165871		VPS26B	-0.608649	0.0228841		AIG1	1.78804	0.00197144		EFCAB5	-0.642677	0.0152507
ADCY10P1	-0.730818	0.0131771		TMEM249	0.849022	0.0165871		B4GALT1-AS1	-1.19905	0.0231183		RLN3	-3.19436	0.00197432		MTUS1	-2.18807	0.0152507
RPL14	0.446262	0.0131776		RAB22A	-0.455114	0.0165927		LOC100507002	-1.7115	0.0231183		DENND1B	1.03975	0.00198045		RPA2	0.449974	0.0153276
C2CD2	-0.886437	0.0132545		PID1	-2.73951	0.0168163		MTURN	-0.957697	0.0231183		NAV2	2.07909	0.00198816		STIM2	-0.959362	0.0153896
PTX3	-1.8372	0.0132545		F2R	-1.38011	0.0168279		GRAMD1B	-1.27433	0.0231201		CSPG4	-1.80566	0.00198877		CBX4	-1.29521	0.0154095
IL7	-1.78925	0.0132772		MGST1	-1.37659	0.0168279		NMRK1	0.772054	0.023389		LIPT2	0.965015	0.00198877		PIK3CD-AS1	0.660101	0.0154095
PTK6	-1.35979	0.0132772		PWAR5	-1.02141	0.0168279		SEC1P	0.884177	0.0235765		ORAI1	-0.760894	0.00198929		SKIL	-1.27452	0.0154095
TAX1BP3	-0.842999	0.0132772		CBWD6	0.740601	0.0168993		RPL27A	-0.462139	0.0235868		LOC441179	3.71683	0.00200553		USPL1	-0.842253	0.0154095
PER2	0.59431	0.0133737		BMT2	-0.594988	0.0169304		WDR88	0.628906	0.0236812		PRMT5-AS1	-0.649028	0.00201067		CTDSP1	0.413502	0.0154158
RLN3	-2.36183	0.0133737		RMI2	-0.959091	0.0169881		USP2	-2.43961	0.0237078		ETAA1	0.762363	0.00203597		HOMER3	1.69089	0.0155345
RNF175	-1.19877	0.0133737		OAS1	-1.1019	0.0169926		TMED3	-0.412231	0.0237476		CDH1	2.27523	0.00203693		LINC00482	2.69616	0.0156368
SLAMF6	-1.49206	0.0133768		C22orf23	0.490788	0.0170218		TSPY26P	1.06432	0.0237844		TPPP3	-2.27269	0.00203693		P2RY2	2.06429	0.0156368
HSPA14	0.593723	0.0134226		PTTG2	1.27836	0.0170218		CERKL	0.691839	0.024008		KLHL28	0.910251	0.00211163		BEST3	-2.18372	0.0157659
FAM91A1	0.673571	0.0134904		PRICKLE4	0.699772	0.0170454		PARP3	-0.60688	0.024008		DENND2A	2.66956	0.00211211		MCTP2	1.36307	0.0157659
GPX7	0.487867	0.0134904		MIR4539	-1.06984	0.0170874		ST20	0.760722	0.024036		CD163	-2.82837	0.00211726		CLHC1	-0.922824	0.0157747
LINC01772	-0.994226	0.0134904		EAF2	-0.67153	0.0171845		TCF4	-1.38597	0.024036		KIF21B	0.919428	0.00211726		HCLS1	0.482522	0.0157747
PCOLCE	-0.807598	0.0134943		ATG9B	1.02617	0.0171977		CEBPD	-1.70151	0.0240391		ZNF507	1.01097	0.00211726		PLPP1	-0.347884	0.0157747
STXBP5L	-2.02718	0.0134943		TTI2	-0.437292	0.0171977		TMEM150B	-1.99036	0.0240391		MX1	1.80823	0.00211877		ESPNL	-1.84751	0.0157934
CAMLG	0.468659	0.0134994		ZNF654	-0.556268	0.0171977		KLHL36	0.408448	0.0241191		MAP9	1.78987	0.00212399		RHOV	-1.68678	0.0157934
PRKACA	-0.527088	0.0135122		PTPRD	-2.1011	0.0172923		PAX5	0.694262	0.0241191		PES1	-0.583714	0.00215323		ARHGDIB	0.458573	0.0158013
ETF1	0.731213	0.0135682		CERKL	-0.677986	0.0173348		MIR4683	1.18102	0.024138		FARSA	-0.778808	0.00215381		GNPDA1	1.76831	0.0158013
TEX9	1.15499	0.013589		REEP3	-1.04148	0.0173348		PTGDR2	-1.13258	0.0241897		ACVR2B	1.37155	0.00217878		PEX5	0.384583	0.0158013
TEX52	-0.875782	0.0136044		SNX10	-1.26625	0.0173348		HMGA1	-0.663754	0.0242302		LOC100507346	-1.66213	0.00217878		XPNPEP3	-1.04936	0.0158562
TTC31	-0.374749	0.0136044		LOC105375304	-1.39002	0.0173372		GPX3	1.29233	0.0245232		SCARNA2	-1.6023	0.00217878		PTH1R	-2.80563	0.0159328
LINC02422	-1.48017	0.0136076		MIR4724	-1.90014	0.0173571		ZBTB46	-1.00958	0.0246654		CCR9	2.45192	0.0021812		SMG1P1	-0.789396	0.0159328
LOC101928126	-1.56804	0.0136076		POLR2C	-0.329324	0.0173571		KCNA5	-1.49731	0.0251797		MSANTD3	1.28919	0.0021812		RPRML	-2.68706	0.0159888
PEG10	1.61598	0.0136076		SEC22B	-0.438557	0.0174828		FHOD3	0.888729	0.0252042		MZB1	1.24251	0.00219747		ATP1B1	-1.0062	0.0159966
ADCY4	-0.878134	0.013856		SLC8A1-AS1	-1.29345	0.0175683		ALPL	2.0025	0.0253007		BBS5	-1.19997	0.00219812		LCOR	-0.711074	0.0159966
PRKD2	0.672111	0.013856		CAT	-0.939551	0.017572		TPTEP2	-0.765205	0.0253007		TMEM184B	-0.618244	0.00220739		WASIR2	-1.03086	0.0159966
ETV6	0.630788	0.0139251		SENP1	-0.523293	0.017572		DEPDC5	-0.445594	0.0254463		DHX33	-0.61976	0.00220772		GIMAP1-GIMAP5	1.51401	0.0160046
LINC00847	-0.505607	0.0139788		UNC119B	-0.554328	0.017572		HMGA2	-1.99332	0.0254463		CLEC17A	1.9348	0.00220786		NRTN	-1.57359	0.0161034
LOC107984703	-1.48758	0.014016		IFITM2	-0.805581	0.017599		MIR210HG	0.957023	0.0256197		GJA1	-5.13423	0.00221618		SOX11	-3.38105	0.0161355
ARHGEF11	-1.08227	0.0140199		TP63	-1.87656	0.0176092		CLTCL1	-1.49307	0.0256407		SLC25A4	1.07995	0.00221618		PABPN1L	-1.14313	0.0161569
POPDC2	-0.740663	0.0140363		PAQR6	0.904676	0.0176159		DNAAF4	-1.0996	0.0256407		C1GALT1	0.62459	0.00222123		MICU1	0.672558	0.016174
GTPBP4	0.457669	0.014057		ABLIM1	-1.61802	0.0178032		LILRA4	-1.23831	0.0256407		TMEM101	-0.567489	0.00222829		CFL1	0.466849	0.016237
IGFLR1	-0.740314	0.014057		C16orf54	-0.61267	0.0178032		LOXL2	-1.20651	0.0256407		CD34	-2.54295	0.00223142		MYLK-AS1	-0.5664	0.016237
PPP1R32	-0.591837	0.014057		PPP6R1	0.350212	0.0178032		NSMF	-0.714007	0.0256407		DMXL1	0.702398	0.00223142		ARL6IP5	0.653303	0.0162576
PPAT	0.608125	0.0141173		PRR15	-2.79706	0.0179836		SLC12A3	-1.46625	0.0256407		SIGLEC6	2.60864	0.00223142		LOXL2	-1.3521	0.016287
ABL1	0.487196	0.0141577		STXBP5L	-1.9795	0.0180061		GPR137B	-1.33302	0.0258317		C2orf81	1.01285	0.00223453		USP36	-1.00909	0.016287
RPL26	0.504557	0.014183		WDR76	-0.768631	0.0180092		IL6R	-1.31656	0.0258604		GRWD1	-0.641622	0.00223453		PLAC8	0.928047	0.0162979
SMPD5	-1.90604	0.014183		KIAA1656	0.617449	0.0182287		LGALS2	-1.88003	0.0259525		TERC	-1.70443	0.00224641		ALAD	0.465999	0.016435
FGD2	-1.12528	0.0142014		SETX	-0.442562	0.0183603		RGL4	0.807034	0.0259525		ARHGEF17	-1.9261	0.00224835		FIG4	0.600081	0.0164414
ALKAL2	-2.20131	0.0142629		RASGRF2	-1.38717	0.0183914		ZBTB43	-1.21178	0.0259525		LOC100130298	-2.05977	0.0022582		MARC1	1.9089	0.0164414
CCDC126	-0.87389	0.0142629		OR7A5	3.62774	0.0183926		MSRB3	-1.61023	0.0260238		LGR6	-2.13323	0.00226616		MIR1247	-5.93998	0.0164414
MIR210HG	-0.959746	0.0142629		KLC3	0.754869	0.0184833		CRTAC1	-2.16381	0.0260954		SBDSP1	0.861343	0.00227835		PRXL2A	-0.993007	0.0164414
STRN4	0.360499	0.0142629		MED24	0.30822	0.0184833		MS4A7	-1.51636	0.0261344		FAM86C2P	-1.11593	0.0022804		SPHK1	-1.31586	0.0164414
TDRD7	-0.661892	0.0142629		TMEM63A	0.653376	0.0184833		FCGR1CP	-2.56418	0.0262798		C5orf30	-0.926193	0.00230427		TMEM243	-0.553291	0.0164414
JDP2	-1.25412	0.014291		DCHS1	-0.884142	0.0185436		ADAP1	-1.06415	0.0263022		TUFM	-0.566539	0.00230634		PDCD6	0.344247	0.0164862
CDKN2A	1.18505	0.014292		GALM	-1.16605	0.0185436		RNVU1-19	-1.68153	0.0264984		USP2	-3.22054	0.00230634		FGR	1.71123	0.0165826
CALM3	-0.454304	0.0143031		KIF18A	-0.836109	0.0185436		LDLRAD2	-0.935	0.0265739		ZNF155	0.769493	0.00231895		FOXL2NB	4.72793	0.0165826
RPL12	0.499366	0.0143031		LOC729732	1.2844	0.0185436		PAN3-AS1	0.585005	0.0265739		CASKIN1	-0.642524	0.0023192		MEA1	0.447549	0.016645
TMEM33	0.526444	0.0144198		PLAG1	1.22407	0.0185436		PTRHD1	-0.340679	0.0265739		CACFD1	1.05841	0.00232062		CERS2	0.40443	0.0168795
MAIP1	0.421083	0.014469		SLC49A3	-1.16454	0.0185436		FGD4	-1.61532	0.0266216		MMP14	-1.52172	0.00232408		FNDC3B	1.13191	0.016975
SERPINB2	-2.34613	0.014469		SNX25	-1.14026	0.0185436		CATSPERE	0.696883	0.0266451		HOMER3	-2.20604	0.00233495		HLA-DOA	-0.705934	0.016975
EIF4E3	-1.1971	0.0145386		STOX1	-1.07898	0.0185436		PCF11	0.55266	0.0266451		MGC16275	-0.703278	0.0023484		NFYC	0.275103	0.016975
MALT1	0.751435	0.0145386		STX17	-0.398066	0.0185436		SLC38A11	-2.13921	0.0266451		GALNT2	-1.10416	0.00236535		RBM38	-1.12036	0.016975
HELZ2	1.26973	0.0145451		USP45	0.936299	0.0185436		ZFP69B	-0.777301	0.0266451		LOC101929415	3.56174	0.00237255		SGK3	0.602814	0.016975
TMEM214	-0.400031	0.0147357		ALKBH8	-0.408634	0.0186564		GEN1	-0.837617	0.0266579		IPO11-LRRC70	-1.00848	0.00238671		GLS	-0.561261	0.0169926
SLC43A2	1.0879	0.0147522		FAM219A	0.345192	0.0186564		LINC01529	-2.23756	0.0266579		KDELR1	-0.567229	0.00240122		C1S	-1.12148	0.0170742
TMEM126A	0.420153	0.0147522		MIR4507	-1.10336	0.0186564		SHTN1	-1.98804	0.0266579		ARHGAP5-AS1	-1.70118	0.00240368		USP16	-0.740369	0.0170742
CTDSP1	-0.393829	0.01478		MIR6756	3.74877	0.0186564		MEG3	-1.89241	0.0266994		PM20D1	2.05985	0.00243544		LOC100506123	-1.03877	0.0170854
MOSPD3	-0.54804	0.0147899		DGAT1	0.485661	0.0187064		TMEM38B	-0.860266	0.026821		DYRK2	0.947265	0.002437		XIRP1	-2.4412	0.0170916
SIRPB1	-1.90328	0.0148403		PKD2L2	-0.456051	0.0187064		JPT2	0.794829	0.0268944		FAM86B1	-1.24569	0.00245484		ZBTB26	-0.750878	0.0170916
TAF4B	0.554763	0.0148434		SELENOT	-0.535631	0.0187064		HEBP2	-0.607209	0.0269651		MGAT3	1.59371	0.0024554		HEXB	0.553021	0.0172633
PCDH12	-1.0081	0.0148957		LOC101927272	-0.779028	0.018746		MFAP2	-1.71463	0.0269821		TMCC1	0.745559	0.00246374		M6PR	0.527664	0.0172633
RABGGTB	0.620598	0.0149268		THAP1	-0.60862	0.0187584		GPX7	-0.493471	0.0269846		LOC100287467	-1.45805	0.0024969		ZNF891	-0.931784	0.0172633
SNHG3	0.764528	0.0149977		LINC00667	-0.74062	0.0188647		STK32C	1.05001	0.0269996		LTBP2	1.48711	0.0024969		APOD	-2.18909	0.0173391
LIN28B	-4.17136	0.0150226		EPC2	-0.552574	0.018887		PITX1	-3.11043	0.0271401		ZBTB41	0.854688	0.00251869		HECW1	-1.9729	0.0173391
GSE1	-0.553174	0.015036		ACAD11	0.509757	0.0188948		FCGR1A	-1.76947	0.0272946		ETV6	-0.841511	0.00252192		ACVR2B	-1.10526	0.017432
GPR160	-1.20369	0.0152433		DDX43	-1.3566	0.018902		CAT	0.94166	0.0274694		LOC100507387	2.80083	0.00252192		ODC1	-0.81074	0.0174514
LRRN2	-0.893529	0.0152433		MYO19	0.415222	0.0189143		CELSR2	0.724724	0.0275085		ZNF805	1.03128	0.00253846		SDF2	0.440958	0.0174706
OR7E47P	-1.77728	0.0152433		BTLA	-1.58967	0.0190498		SEC61A2	-0.523443	0.0275544		NUAK2	1.76209	0.00255091		UBXN2B	1.32945	0.0177931
ZNF528-AS1	-1.13447	0.0152433		FKBP4	0.959448	0.0190498		SLC25A37	-0.970155	0.0278757		MRPS2	-0.546461	0.00255522		SNX20	0.593724	0.0178488
S100A12	-1.95695	0.0153095		TRIM21	-0.548471	0.0190694		ISPD	1.15977	0.027906		PSMD9	-0.52902	0.00256169		TMEM144	1.43909	0.0178531
USPL1	0.780216	0.0153095		C3orf38	-0.766715	0.0191268		GFI1B	-1.08431	0.0280007		RASGRP1	1.2669	0.00256169		LOC100128242	-1.52433	0.0178616
MAP2K1	-0.592452	0.0154773		NAT8L	-1.4133	0.0191268		TCF7L2	-0.840026	0.0280007		SERPINF1	1.30711	0.00256169		CD300A	1.09294	0.0179131
SH2D2A	1.28681	0.0154773		MORC2	0.401989	0.0191399		PRR7-AS1	0.953431	0.0280986		FAM86FP	-1.02107	0.00256896		FDX1	-0.531382	0.0179131
MRPL44	0.561803	0.0154801		TNFRSF10D	0.914371	0.0191531		COL6A4P2	1.46114	0.0282045		ZBTB38	1.33478	0.00257204		PF4	-2.33456	0.0179131
AREG	-2.50364	0.0155554		TSPEAR-AS1	2.37463	0.0193094		CLCN6	-0.447195	0.0282086		JDP2	-1.66587	0.00258568		SCPEP1	0.838755	0.0179131
BBS4	-0.473208	0.0155554		ZBTB46	0.951736	0.0193264		C11orf1	-0.610698	0.028258		FSCN1	-1.58556	0.00259965		SEC23B	0.589144	0.0179131
PDE4B	1.3588	0.0155554		ADGRB1	1.11888	0.0195425		LINC00921	0.661482	0.028258		IFRD2	-0.818065	0.00259965		GABARAPL2	0.403307	0.0179197
RER1	-0.335167	0.0155554		MTHFD1L	0.944479	0.0195425		F11R	0.667383	0.0283278		KIF9-AS1	-0.626679	0.00259965		MAPKAPK3	0.747058	0.0179197
GOLGA3	-0.483422	0.0155737		PRKAG2	-0.765442	0.0195927		TPPP	-1.26701	0.0283888		PLIN3	-0.882408	0.00259965		TMEM216	0.77501	0.0179507
LOC728613	-0.852405	0.015612		HDC	1.46043	0.0196557		FGF18	-1.6746	0.0284174		SCAT1	1.40655	0.00259965		APOE	-1.21617	0.0179677
TSHR	-1.59511	0.0156372		IFITM1	-1.61636	0.0197455		FBXO31	-0.773111	0.0284896		VKORC1	-0.670032	0.00259965		ATP6V1E1	0.435878	0.0179677
ARHGAP31	-1.50466	0.0156521		MYO5C	0.918942	0.0197983		KLF9	1.09149	0.0284896		ACAT1	-0.684126	0.00260591		CD93	1.18242	0.0179677
INPP1	-0.934701	0.0157237		PTPRS	-1.60551	0.0197983		PLA2G4C-AS1	-1.53901	0.028492		ZNF273	0.930085	0.00261587		LRRK2	1.75189	0.0179677
PPIL4	0.424085	0.0157237		FILIP1L	1.13602	0.0198856		CECR2	-1.56054	0.0285587		CYP51A1	1.12349	0.00265487		PRAM1	1.39443	0.0179886
PLB1	-1.32852	0.0157862		IFIT5	-1.06108	0.0198856		PPP1R12A-AS1	0.843944	0.0285678		ALDH1A3	-1.6979	0.00265801		ZNF570	-0.742302	0.0179886
NCF2	-1.59985	0.0157961		GOLGA8T	-1.83074	0.0199765		DUSP8	-2.32525	0.0290201		SPN	-1.16291	0.0026639		HHIP	-1.75101	0.0180071
COPS2	0.659609	0.0158015		TNIK	-1.70901	0.0201624		IFITM2	0.804278	0.0290201		CYB5R4	0.869078	0.00267202		C1RL	1.02106	0.0182127
GOLGA8M	-2.93572	0.0158015		WIZ	0.339119	0.0201624		MNT	-0.447234	0.0290201		RILPL2	-0.976403	0.00267202		DOK1	0.682108	0.0182127
WDFY1	0.662176	0.0159048		FBXL17	-0.466549	0.0201838		ZNF487	-0.613364	0.0294084		ZNF74	-0.787645	0.00267202		ACVR1	0.498439	0.0182169
WBP1L	-0.645823	0.0159333		TMEM161A	0.586396	0.0201992		LOC101928103	1.10702	0.029411		LCN6	-1.71144	0.00267737		AGO2	-0.908004	0.0182169
PDK2	-0.575125	0.0159352		TJP2	-0.635177	0.0202251		LOC100506691	-1.18496	0.029486		P4HA2	1.987	0.00268471		TWF1	-0.98764	0.0182169
ZNF836	-0.874798	0.0160632		ST8SIA4	-0.842148	0.020336		LOC101927751	1.12309	0.029486		C20orf27	-1.11504	0.00268593		STXBP2	0.558266	0.0182292
ADORA2A-AS1	1.05476	0.0161441		ZBTB16	1.78012	0.020336		LOC283299	-2.3926	0.029486		DKFZP434A062	-1.88664	0.00268689		VASH2	-1.37632	0.0182573
BATF	-1.03741	0.0161441		IDUA	0.772529	0.0203388		SLC2A14	-1.58096	0.029486		LATS2	-1.17212	0.00268689		DNM1P46	-1.3547	0.0183426
KIAA0319L	-0.398466	0.0161726		CAMK4	-1.7965	0.020503		CCDC74B	1.35119	0.0295233		NRSN2	1.4005	0.00268704		LINC00226	1.79355	0.0184068
PYY2	-1.36993	0.0161975		CLUH	0.642308	0.020503		MAN1A1	-1.18839	0.0295233		FH	-0.58928	0.00269219		LINC01215	-1.04386	0.0184068
SH2D4A	-1.46661	0.0161975		CASP2	-0.375609	0.0206471		LOC729609	1.44129	0.0296455		GABRR2	1.13208	0.00270958		LOC100507507	0.924569	0.0184068
SNRPF	0.423446	0.0161975		H1FX	-0.79267	0.0206903		ITGA4	0.766552	0.0297063		TMEM100	-2.81606	0.00276642		MYPOP	0.546903	0.0184068
SLC16A9	-2.07955	0.0162639		SNX20	-0.560081	0.0207076		LOC399715	1.04792	0.0300059		DTNA	-2.9631	0.00278557		NAIP	1.21978	0.0184215
CDK17	0.698454	0.016281		MIR4489	1.02041	0.0208806		OTULINL	-1.65426	0.0301801		POLR3G	-0.936078	0.00278557		SAXO2	-0.908877	0.0184254
GALNS	-0.435623	0.016281		SPATC1L	0.762577	0.0209082		STK38	0.668525	0.0302306		SRPK1	-0.599618	0.00278557		PRKACA	0.535543	0.0185
ARAP3	-1.69074	0.0164006		PBLD	-0.547482	0.0210624		STIM1	0.619361	0.0302455		CCT6A	-0.514102	0.0027946		COMMD5	0.535732	0.0185559
FUBP1	0.315662	0.0164006		PGM1	-0.553066	0.0210624		GRB10	-1.21027	0.0303188		PAN3	-0.976343	0.0027963		BRK1	0.376154	0.0185772
RNPEP	-0.516986	0.0164006		SCARB2	-0.606376	0.0210624		SLC26A6	-0.639007	0.0305907		ABCA11P	0.73069	0.00280178		CPSF6	-0.448869	0.0185772
DPEP2	-0.85822	0.016437		SDC2	1.70896	0.0211124		PPP1R16B	-1.39113	0.0306432		MAN1B1-DT	-0.684081	0.00280178		SMAD9	1.36779	0.0185772
CYBC1	-0.502416	0.016477		FPGT-TNNI3K	-1.1662	0.0211293		TPCN2	-0.697059	0.0306757		FOXD2-AS1	-0.809935	0.00280543		HIST1H2BK	0.731089	0.0187744
MAPK1IP1L	0.610522	0.0164898		CPLX1	-2.54719	0.0211628		CBSL	1.54686	0.0308176		HDHD5	-0.713644	0.00280543		ACTB	0.450593	0.0187812
TCN2	-1.58484	0.0164898		CTU2	0.439298	0.021193		CCDC189	0.735872	0.0308176		PFKP	-0.914122	0.00280543		HEG1	-1.06729	0.0187812
ECM1	1.22623	0.0165978		DUS1L	0.393967	0.021193		FZD8	1.09421	0.0308176		NPDC1	-2.05381	0.00281121		TCTEX1D1	-2.9006	0.0187967
KCNE1	-1.83521	0.0166725		CLC	1.95535	0.0212418		NOP53	0.527599	0.0308176		SIGLEC17P	2.17716	0.00281844		TPD52	-1.46012	0.0190798
RNASE6	-0.871503	0.0166725		ZNF45	-0.386603	0.0212418		RASGRP2	0.551776	0.0308176		DNAJB6	-0.743712	0.00282048		NCS1	-1.67237	0.0190939
TCTN1	0.576268	0.0166725		DYNLL2	-0.557553	0.0213898		RRN3P2	-0.690681	0.0308176		SFXN4	-0.916349	0.00282048		GHRL	1.12059	0.0190966
USP14	0.453477	0.0166725		MIR4538	-1.02868	0.0213898		TMF1	0.641209	0.0308176		LRRFIP2	-0.575484	0.00282544		ANKS1B	0.829561	0.0194579
OTUD6B-AS1	0.540941	0.0167449		MCM3AP	0.285502	0.0214412		NUCKS1	0.688067	0.0308211		ANO9	1.96874	0.00285913		LOC613266	-1.56078	0.0194672
MIA	-1.43304	0.0168619		CHAC1	-1.88724	0.0214674		YPEL1	0.590303	0.0308211		ASIP	-1.89872	0.00285913		TTLL10	-2.72638	0.0194672
ISCU	0.43284	0.0169045		TMEM88	1.41921	0.0214674		ZNF720	0.555205	0.0308623		LINC00642	-3.1608	0.00285913		DGCR2	0.42223	0.0196098
RBM15	0.802034	0.0169045		VPS37C	0.665192	0.0214674		CTSA	-1.0621	0.0310674		SLC25A19	-0.875134	0.00285913		PKN2	-0.577551	0.0196732
CDRT4	-1.62599	0.0169393		BAALC	1.40304	0.0214789		GNL3	-0.466011	0.0310674		CHD1L	-0.514241	0.0028667		SUGT1P4-STRA6LP-CCDC180	1.62094	0.0196929
OPA1	0.529018	0.0171732		CAPN7	-0.491582	0.0215341		JARID2	0.618644	0.0310674		EBF3	-2.56189	0.00291204		PRDM2	-1.05263	0.0197353
VASP	-0.913484	0.0171732		CHI3L2	-1.15771	0.0215441		MTRNR2L1	-1.58335	0.0310674		AIF1L	-2.4476	0.00291555		DDX23	0.400673	0.0197453
PPP1R27	-1.98387	0.0171812		SOS2	-0.576607	0.0215441		RAPGEF2	-0.666332	0.0310674		GAS6	1.61752	0.00293161		GRIK5	-1.53629	0.0197936
PRKD3	0.576897	0.0171812		PCED1B	-1.01941	0.0216058		TSTD3	-0.731226	0.0310674		TMEM69	-0.551616	0.00296325		HMX2	2.43011	0.0198212
SPDYE18	-0.607259	0.0171812		LIN9	-0.688292	0.0216132		ZCCHC14	-0.513237	0.0310674		SNN	1.15294	0.00298354		LY86	0.733458	0.0198212
RPS8	0.42801	0.0171979		NMI	-0.437644	0.0216132		ZNF223	1.32975	0.0313263		ZNF287	1.58833	0.00298354		PPM1E	-1.78973	0.0198212
ZDHHC14	-1.12126	0.0173472		TRIM59	-0.64966	0.0216132		LOC648987	1.29111	0.0313359		MTAP	-0.779922	0.00298787		HYAL3	0.792604	0.0198893
RBM38	1.03175	0.0174331		YPEL2	-0.731004	0.0216132		ARL2BP	0.421292	0.031426		CASC4	0.618308	0.00299179		P2RX4	0.562208	0.0199084
DPY19L1P1	-0.970241	0.0175177		FXYD2	-1.74296	0.0217556		CERS4	0.83387	0.031496		BANK1	-1.0401	0.00300861		MTHFS	0.662256	0.0199787
ITGB2-AS1	-1.45891	0.0175177		PAIP2	-0.523287	0.021765		HS6ST1	0.818836	0.0316082		SULT1A1	-1.41441	0.00302134		CRADD	-0.921664	0.0200307
KYNU	-1.48527	0.0175177		ZNF264	-0.685705	0.0218195		KCNG2	-1.21291	0.0316665		DACT3	1.65869	0.0030284		TIMM23B	-0.594613	0.0202047
KCNK12	1.10448	0.017565		MEAF6	-0.294301	0.0219248		HMX2	-2.41039	0.0318102		TSPOAP1-AS1	0.369648	0.0030284		DNLZ	-0.516498	0.0202126
MAP7	-1.27471	0.0176098		SLC7A5	1.11706	0.0219248		GPR176	-2.06848	0.0322361		LOC284581	2.68904	0.00304369		ZRANB2	-0.673861	0.0202126
PLEKHG5	-1.61646	0.0176098		SYPL1	-0.517535	0.0219248		PCBP3	1.71504	0.0322361		ZNF256	1.26136	0.0030578		RNF138	-0.780002	0.0202188
PTRH2	0.709346	0.0176098		TCF20	-0.486232	0.0219248		BAALC	-1.46171	0.0322379		CCT5	-0.664715	0.00306882		BABAM2	0.614412	0.0202634
ARIH1	0.546626	0.0176407		TESPA1	-1.0908	0.0219248		TSNAXIP1	-0.827622	0.0322397		GALNT12	1.06129	0.00306882		WTAP	-0.663595	0.0202634
LRRC8B	0.665916	0.0176407		ADM5	0.95075	0.0220644		ZNF511	-0.407221	0.0322458		ZNF282	-0.530976	0.00306882		LRRC25	1.4309	0.0203243
BIN2	-1.49985	0.0177392		CAMTA2	0.577591	0.0220644		LIPE-AS1	0.588999	0.032289		MIR6751	1.44778	0.00308723		SHISA5	0.430768	0.0203243
GNAI2	-0.444155	0.0177392		MIR6729	1.27284	0.0220644		PHYH	-0.784114	0.032289		DEPDC5	0.559419	0.00309065		RNASE6	0.891722	0.0204847
AMZ2	0.596436	0.0177631		MKNK1-AS1	0.523288	0.0220711		NEMP2	0.509094	0.0325037		NADK2	-1.10201	0.00311748		MTF1	0.570165	0.0205033
C1QTNF6	-0.992479	0.0177733		NSMCE3	-0.684812	0.0220939		CTSL	-1.78509	0.0325083		EGLN1	1.39962	0.00313092		CDK14	-0.84266	0.0205427
CPQ	-0.750803	0.0179134		RAB11FIP4	-1.21393	0.0221953		ACSM1	-1.6777	0.0325191		MMACHC	-1.04689	0.00313982		KCTD17	-0.575184	0.0205427
TRIB2	-1.38117	0.0179638		STK24	-0.426788	0.0221953		HDAC11	0.692799	0.032537		EFTUD2	-0.518394	0.00314361		MRPL33	0.731581	0.0205427
LOC101928053	-0.950123	0.0179741		MKNK1	0.490408	0.0224429		TCTA	0.517427	0.0325961		PPM1H	-1.1879	0.00315309		TPK1	0.893304	0.0205427
MBD6	-0.436639	0.0180818		CASP7	-0.633727	0.0225237		PKIB	-1.73628	0.0326989		C18orf32	0.702603	0.00316219		PXDC1	-1.45904	0.0205449
GOLGA8Q	-1.68413	0.0181386		LOC728989	-1.05421	0.0225893		ZNF579	0.729107	0.0326989		RAB34	-1.24784	0.00316219		NRROS	-0.787447	0.0206029
WARS2	0.50183	0.0181386		SNORD1B	1.25695	0.0226155		ZNF10	-1.13177	0.0327689		SMAD7	1.76988	0.00316618		DPEP2	0.875798	0.0206161
FPGT-TNNI3K	-1.17581	0.0181961		LINC00174	0.825783	0.0227321		GNG11	-1.74127	0.03279		ZAP70	1.46625	0.00318013		TANGO2	0.436199	0.0207517
AP1G2	-0.54656	0.0182656		SERPINI2	0.831762	0.0227505		GNAL	-0.550135	0.0328277		PDX1	-7.44977	0.00318623		ABCC5	0.52777	0.0207629
MED29	0.412626	0.018268		MTUS2	-1.89193	0.0228635		CCDC136	0.795979	0.0328742		CARD6	-1.33062	0.00318704		FMN1	-0.915172	0.0207629
RPS6	0.468955	0.018268		PPARG	-2.91388	0.0228926		P2RY13	-1.80378	0.0329177		MBNL2	0.913683	0.00319573		FNBP1	0.659537	0.0207629
PXYLP1	-1.14468	0.0183271		SAMD9L	-1.03013	0.0228926		LINC00910	0.671889	0.0329766		TGFBR2	0.906412	0.00319573		LAX1	-0.958192	0.0207629
HMHB1	-1.11192	0.0184107		C7orf57	-1.95945	0.0229069		ZSCAN9	-0.735941	0.0329862		NAT10	-0.54692	0.00320895		FZR1	-0.665596	0.0210159
FGR	-1.62932	0.0184297		DBR1	-0.545268	0.0229465		TMTC2	-1.24102	0.0329925		TFB1M	-0.685609	0.00321514		ANXA5	0.851608	0.0210464
RPS12	0.469326	0.0184297		LOC100130691	0.773456	0.0229465		GRAMD4	0.797566	0.0331028		TCF3	0.850115	0.00321742		ATL3	0.537901	0.0210913
P2RX5-TAX1BP3	-1.08685	0.0185041		TNNT3	-1.70404	0.0229842		ITPR3	-1.35413	0.0331028		MIS12	0.926443	0.00322733		RHBDL1	-1.06707	0.0210913
RLF	0.82466	0.0185041		NPR3	-1.55066	0.023041		SIDT1	-1.2751	0.0331391		CCDC69	0.895752	0.00322955		NPY	-1.77113	0.0211629
HSPA9	0.440698	0.0185105		AK1	0.863746	0.0230509		TMEM44	-0.800075	0.0332153		RPL39L	1.09469	0.00322955		ZNF805	-0.817237	0.0212255
HSPD1	0.719342	0.0185105		CHD1L	0.374264	0.0230509		SC5D	-0.899362	0.0332222		SLC9A7P1	-2.72639	0.00326045		ZNF800	-0.957499	0.0212437
SLIT2	-2.73439	0.0185404		HMGN2	-0.545353	0.0230509		ZFAND6	-0.545802	0.0332222		GDI2	-0.607651	0.00326267		IFT57	-0.808023	0.0212816
ZNF69	-0.756026	0.0185765		MARCKS	-1.79859	0.0230509		NCALD	1.41436	0.0332475		SEMA4F	1.09244	0.0032806		DPF3	-1.5454	0.0213434
ITGAM	-1.55094	0.0185959		SEC22B2	-0.402552	0.0230509		F3	-1.93714	0.0334653		ROCK1P1	1.07257	0.00330948		FAM89A	1.12512	0.0213434
EMP1	1.32663	0.0186331		SEC22B3	-0.402552	0.0230509		IL4R	-0.77416	0.0334653		MRPS18B	-0.651492	0.00331268		ZNF85	-0.713977	0.0213434
ACRBP	-0.499427	0.0186349		PLEKHG4B	-3.35005	0.0230687		LOC101929162	-0.488583	0.0334653		KCNA3	1.64152	0.00331905		FARP2	-0.435736	0.0213494
ARHGEF10L	-1.72185	0.0186349		SLC44A1	0.992126	0.0231396		PCDHGB2	-0.691381	0.0334653		SEPT5-GP1BB	1.91123	0.00334749		MAN2B2	0.530849	0.0213721
FAM76B	0.713298	0.0187967		MFSD9	-0.496487	0.0231987		C17orf113	1.38029	0.0336118		MIR7106	1.73088	0.00337311		ZNF721	-0.793389	0.0214243
LGALS12	-2.08328	0.0187967		LOC646471	0.374492	0.0232174		GASK1B	-2.07791	0.0336118		E2F2	1.08711	0.003375		PM20D1	-1.46271	0.0214911
MEF2C	0.507555	0.0187967		SLC9A3R2	1.07519	0.0232532		PTK6	-1.31776	0.0336118		DMWD	1.33437	0.00338206		SH2D4B	-1.66389	0.0214911
NBPF25P	-0.573438	0.0188919		CERK	-0.565893	0.0233402		TPD52	-1.38526	0.0336118		CASC15	1.76735	0.00339059		SNORD6	-0.892545	0.0214911
UAP1	0.549584	0.0189068		CFAP20	-0.486122	0.0233402		URAHP	0.922157	0.0336118		MTCL1	2.15183	0.00341636		TMEM214	0.404449	0.0215393
GMEB2	0.625776	0.0189329		DYNC1I1	3.0638	0.0233402		MMP14	-1.11309	0.0336148		SHOC2	0.802344	0.00341636		STPG1	0.653969	0.0215644
SOCS4	0.626843	0.0189329		FMNL3	-0.958089	0.0233402		CARF	0.573977	0.0337182		TTC21A	1.36604	0.00345028		PDGFB	-2.74801	0.0215787
TNFSF11	2.28979	0.0189329		LOC105369340	0.798709	0.0233402		USP32P2	-1.63702	0.0337789		EIF2AK4	-0.651942	0.0034619		CEMIP	-1.11065	0.0215972
EOGT	0.414242	0.0189741		PURPL	1.94634	0.0233402		KCNN4	-1.19753	0.0338091		HYPK	-0.651674	0.0034619		PTPN3	-1.41446	0.0215972
KLRC4	-1.49861	0.0189741		RNA45SN1	1.16648	0.0233402		NADK2	-0.826996	0.0338378		FAM86EP	-1.01817	0.00346619		ZNF136	-0.706438	0.0216261
NANP	0.714083	0.0190479		RNA45SN2	1.16648	0.0233402		SUPT7L	-0.268621	0.0339503		GALNT6	-1.10804	0.00346619		ZNF442	-1.06918	0.0216261
SCAMP2	-0.499024	0.0190688		RNA45SN3	1.16648	0.0233402		TNNI2	-1.4897	0.0339503		CACNB2	-1.46888	0.00349527		PSMC3IP	0.394695	0.021733
FXR1	0.426478	0.0191526		RNA45SN4	1.16648	0.0233402		ZNF768	0.354264	0.0339503		CBX2	-1.14603	0.00349527		ZNF292	-0.710224	0.021733
CAPG	-0.852294	0.019274		RNA45SN5	1.16648	0.0233402		LINC01250	-2.50841	0.0340132		CDC42BPG	1.07475	0.00349527		MIR1825	0.573785	0.0217622
FN1	-1.90168	0.019274		SEC31B	0.584868	0.0233402		NR1I3	-0.639037	0.0340714		KHK	-0.873203	0.00349527		TSKU	-1.65251	0.0217627
RPS23	0.446412	0.019371		WDFY4	-0.61335	0.0233402		MGAM	-1.72437	0.034105		TTC12	2.10675	0.00349527		AHCTF1	-0.622023	0.0218438
SFPQ	0.583414	0.019371		MGAT5B	-1.18127	0.0233959		SGSH	-1.1198	0.0341069		VSIG10	-1.64085	0.00349527		CEBPE	1.19279	0.021844
PCTP	-0.576666	0.0193849		GPSM2	-0.698751	0.0234606		ME1	-1.89884	0.0341341		MIR4539	1.34737	0.00350247		CASKIN2	-1.09299	0.0218656
AKAP2	-0.754901	0.0194215		MIR1247	4.96341	0.0234606		KDM6B	-0.762179	0.034277		HPDL	-1.19393	0.00351342		ERMP1	0.875351	0.0218656
CDC27	0.468727	0.0194215		LOC101927437	0.660849	0.0235419		PRR29	0.566906	0.034277		DHODH	-0.579082	0.0035436		GIMAP1	1.44989	0.0218656
CLEC6A	-2.91153	0.0194215		LUZP6	-0.58475	0.0235419		C19orf38	-1.25969	0.0343274		CCDC96	1.15221	0.00360234		WDR54	-0.594709	0.021872
GHRL	-1.24165	0.0194215		MTPN	-0.58475	0.0235419		RPS25	-0.476916	0.0344042		COQ4	-0.616589	0.00362282		LOC101927322	-0.987309	0.0218958
PALM2-AKAP2	-0.75495	0.0194215		NDOR1	0.586126	0.0235419		ATN1	-0.712413	0.0344978		ZNF823	1.22721	0.00363146		PVRIG	-1.29574	0.0218958
PVRIG	-1.2351	0.0194215		PTGES2	0.495295	0.0235419		ADCY7	0.650133	0.0345256		ST3GAL5	1.19353	0.00363566		TLE1	-1.31331	0.0218958
TRIM69	-0.842761	0.0194215		USP4	0.254268	0.0235419		PLBD2	-1.03272	0.0346349		DOCK1	-2.94489	0.00365386		CHST13	1.76916	0.0219583
FLJ42351	-1.07174	0.0194659		LOC100128340	1.06331	0.0235727		MIR6746	-1.3456	0.034646		CD109	-1.67471	0.0036583		RASAL2	-1.27841	0.0219583
ATP6V0A1	-1.25148	0.0194797		TRMU	0.421494	0.023603		SYCE1L	0.644329	0.0347952		CPNE2	-0.964797	0.0036583		LCP1	0.668972	0.0219954
SMIM25	-1.92862	0.0195324		CGGBP1	-0.479958	0.0236519		PHKG2	0.597217	0.0348324		TP53INP1	1.54663	0.0036583		PDIA4	0.520172	0.0219954
TMEM8B	-0.533517	0.0197828		RPRD2	-0.40673	0.0236519		MARS2	-0.694765	0.0348603		RRP12	-1.06964	0.00366356		SLC41A1	-0.876071	0.0219954
STAR	-2.24873	0.019848		IRF4	-1.41692	0.0236625		TBC1D22B	-0.528374	0.0348603		SLC27A3	-0.962027	0.00368492		NAP1L5	-0.855929	0.0219958
LMO4	-0.660131	0.0198748		MMEL1	-0.923929	0.0237436		TNRC18	-0.742841	0.0348603		TMEM136	3.0957	0.00368492		BRMS1L	-0.461991	0.0220402
BRAF	0.556219	0.0199086		EXTL3	-0.60606	0.0237591		ZNF491	0.779961	0.0348603		PITX1	-4.01078	0.00368951		SLC24A4	1.74023	0.0220402
TCL1B	-1.71683	0.0199869		AGGF1	-0.480674	0.023811		LINC01225	1.23081	0.0352226		SYNJ2	1.22544	0.0036947		UBAC2	0.42714	0.0220402
C17orf107	1.25351	0.0199935		PDE9A	-1.52116	0.023811		CLIC3	1.78034	0.0353693		LOC100996419	-0.835004	0.00370745		LOC101928143	1.58907	0.0221494
MRTFA	-0.518816	0.0200318		CFAP157	0.609196	0.0238468		HOTAIRM1	-1.16846	0.0353693		MPP6	2.16111	0.00370745		ARPC5	0.552031	0.0222155
DDR1	-1.43987	0.0200939		E4F1	0.590548	0.0238468		LOC730101	1.01851	0.0353693		MTERF1	0.86967	0.00370745		DPYD	0.88666	0.0222155
FMO5	-0.884992	0.0201099		OSGEPL1-AS1	0.714426	0.0238686		MFAP3L	1.62299	0.0353693		TMEM209	0.580702	0.00370745		PRCP	0.663803	0.0222503
GPR183	1.36075	0.0201099		AKR1C1	-1.81845	0.0239343		MRPL21	-0.323298	0.0353693		ZNF484	0.938682	0.00371346		ARHGAP39	-1.9407	0.022303
PON2	-1.72027	0.0201356		TTC9	-1.50078	0.0240306		NPPA-AS1	-0.540006	0.0353693		IMPDH2	-0.687851	0.00372717		UBXN10	-1.07119	0.022303
HHAT	-0.793626	0.0201541		NEURL4	0.489619	0.0241656		RERE	-0.697152	0.0353693		DNAJC11	-0.538131	0.00378072		ETAA1	-0.588314	0.022359
VPS13D	0.42839	0.0201541		FOXH1	0.996457	0.0242661		LILRA6	-1.61201	0.0354939		ZDHHC17	0.605526	0.00379302		SYK	0.538795	0.0223639
ZSCAN18	-1.07149	0.0201541		GOLGA2P5	-0.7949	0.0242661		ACAD8	-0.359993	0.0358468		TXLNB	1.0078	0.00383502		ALDH3A2	0.895355	0.0224543
SLC50A1	-0.369824	0.0203247		OR7E47P	-1.90065	0.024397		ARC	-2.29726	0.036309		BCL10	1.05587	0.00383544		MIR3674	-1.41049	0.0224859
TOM1L2	-0.391269	0.0203247		OXCT1	-0.707141	0.0244378		CLEC4A	-1.20574	0.036309		ACER2	0.787517	0.00383751		HLA-DPB1	-0.641805	0.0227813
C10orf25	-1.0835	0.0205149		CDK2	-0.522083	0.0244671		HSPA1A	-1.91719	0.036309		LINC00951	2.65661	0.00384192		DBF4	-0.631217	0.0228236
TMEM119	1.35555	0.0205149		TRPS1	-1.59682	0.0244671		PPARA	0.522748	0.036309		MAPK15	-2.59248	0.00384192		ARHGAP10	1.04246	0.0228422
