# Supplementary material for: Multi-omics analysis defines highly refractory RAS burdened immature subgroup of infant acute lymphoblastic leukemia
Source: Nat Commun. 2022 Aug 30;13:4501. doi: 10.1038/s41467-022-32266-4 (PMC9427775; doi:10.1038/s41467-022-32266-4)
Supplement: Supplementary file 8 — Supplementary Data 5 [file 41467_2022_32266_MOESM8_ESM.xlsx]

## Sheet: Data5
Supplementary Data 5. Dual-omics molecular markers of infant ALL ICs.
#Expression P values are two-sided, Benjamini-Hochberg adjusted P values from Wald test, as implemented in DESeq2.
†Methylation P values are two-sided, Benjamini-Hochberg adjusted P values from linear modeling of methylation M-values, as implemented in RnBeads.
IC2 vs. Others							IC3 vs. Others							IC4 vs. Others
Gene	Expr. log2FC	Expr. adj. P#	Probe	∆β value	Meth adj. P†		Gene	Expr. log2FC	Expr. adj. P#	Probe	∆β value	Meth adj. P†		Gene	Expr. log2FC	Expr. adj. P#	Probe	∆β value	Meth adj. P†
STAR	2.89947	0.000560908	cg23494863	-0.205491	0.0447398		PPP2R2B	3.692	7.47e-10	cg02760293	0.335934	0.0114026		COL19A1	6.01753	8.88e-19	cg02981992	-0.282164	0.0441068
TMEM100	2.5755	0.000784778	cg25683268	-0.243071	0.0220405		SMTNL2	2.89356	0.00164099	cg12714746	0.314664	1.32e-05		COL19A1	6.01753	8.88e-19	cg06321883	-0.202233	0.00598555
FLT1	2.39649	0.000162821	cg22341788	-0.281766	0.0399688		SMTNL2	2.89356	0.00164099	cg11690578	0.265145	0.0036068		BEST3	5.73976	2.32e-13	cg22610980	0.210758	7.69e-05
ADD2	-2.09695	0.000117696	cg11220663	0.207043	0.016118		NRXN3	2.62122	0.000207956	cg21918126	-0.213209	0.0400218		BEST3	5.73976	2.32e-13	cg05493841	0.244698	9.55e-05
ADD2	-2.09695	0.000117696	cg24347663	0.237071	0.0202557		KCNK17	2.60635	0.00521369	cg07699454	0.239632	0.00207197		BEST3	5.73976	2.32e-13	cg17277939	-0.240506	0.000539227
ADD2	-2.09695	0.000117696	cg08857144	0.233761	0.0253928		SLC22A11	2.57075	1.27e-05	cg14642395	0.25633	0.0120227		BEST3	5.73976	2.32e-13	cg07618900	-0.40861	0.00665114
ADD2	-2.09695	0.000117696	cg15170605	0.219599	0.0236555		KIF26A	2.30685	7.77e-05	cg18653282	-0.265906	0.000580988		SMOC1	5.55932	2.53e-05	cg15897368	0.249474	9.31e-05
RUNX2	-2.11348	0.00168815	cg07902192	0.243755	0.03712		CPNE8	2.05784	0.0076831	cg07300451	-0.229175	0.0138141		SLIT2	5.39655	2.15e-07	cg13281139	-0.230846	0.00543242
RUNX2	-2.11348	0.00168815	cg01133215	0.235085	6.56e-05		CPNE8	2.05784	0.0076831	cg13509195	-0.293091	0.0400985		SLIT2	5.39655	2.15e-07	cg13078140	-0.287979	0.000395244
SLFN5	-2.12761	0.00205385	cg06194421	0.210661	2.69e-05		CPNE8	2.05784	0.0076831	cg21784036	-0.308434	0.0330061		SLIT2	5.39655	2.15e-07	cg20928234	-0.319072	0.000244691
KCNH8	-2.13007	0.000502265	cg01398050	0.2762	0.00462593		ALPL	2.0025	0.0253007	cg16270485	-0.246162	0.0149712		SLIT2	5.39655	2.15e-07	cg03790250	-0.278897	5.49e-05
KCNH8	-2.13007	0.000502265	cg24997944	0.20939	0.00247128		FCER1G	-2.00742	0.0183667	cg20806175	0.205389	0.0473787		PLEKHG4B	5.28553	2.08e-07	cg22702334	-0.258138	0.029714
KCNH8	-2.13007	0.000502265	cg23011597	0.286337	0.0324375		LRRC14B	-2.01948	0.0102784	cg19091930	0.355745	0.000216463		PLEKHG4B	5.28553	2.08e-07	cg23462129	-0.27183	0.0441068
TTC12	-2.1708	0.000741857	cg12177743	0.200129	0.0167055		LRRC14B	-2.01948	0.0102784	cg01239922	0.366182	2.45e-05		MME	5.07158	0.000241171	cg24033859	-0.366743	0.00929111
TTC12	-2.1708	0.000741857	cg06008480	0.229847	0.0181247		LRRC14B	-2.01948	0.0102784	cg03553576	0.241624	0.00388405		MME	5.07158	0.000241171	cg07862554	-0.393905	0.00086729
TTC12	-2.1708	0.000741857	cg27052403	0.296053	0.00713681		PDGFRB	-2.08857	0.00488076	cg04173992	0.268492	0.000229599		MME	5.07158	0.000241171	cg00992239	-0.39655	0.00229248
TTC12	-2.1708	0.000741857	cg27068490	0.293901	0.0453626		PDGFRB	-2.08857	0.00488076	cg22943115	0.362683	2.79e-06		MME	5.07158	0.000241171	cg08085954	-0.309297	0.00124653
LPAR3	-2.20049	0.0306229	cg07553626	0.247463	0.00139416		PDGFRB	-2.08857	0.00488076	cg11042320	0.362672	0.00127664		MME	5.07158	0.000241171	cg03648334	-0.277351	0.00299645
LPAR3	-2.20049	0.0306229	cg13554207	0.309896	0.000196661		CD36	-2.0912	0.00271424	cg10207609	0.302353	0.0256077		MME	5.07158	0.000241171	cg17344755	-0.205791	0.00573594
MPP7	-2.20145	3.08e-08	cg17120366	0.225771	0.036643		PPP1R3G	-2.12615	0.00237643	cg04939662	0.23593	0.00513249		MME	5.07158	0.000241171	cg21496658	-0.317546	0.000542966
SMAD1	-2.38301	0.005604	cg01803059	0.2098	0.0483824		DPEP1	-2.14933	0.0190638	cg01749904	0.228247	0.0232181		MME	5.07158	0.000241171	cg23209255	-0.232252	0.0110297
SHROOM3	-2.46843	0.0249914	cg24201034	0.299162	0.00581166		KLHL26	-2.1919	0.000112476	cg18499339	0.255563	0.00576999		MME	5.07158	0.000241171	cg22955973	-0.219464	0.00746792
IFI44L	-2.4736	0.000560908	cg27315157	0.338979	0.00731273		KLHL26	-2.1919	0.000112476	cg19587280	0.26626	0.00459044		MME	5.07158	0.000241171	cg05962239	-0.210697	0.00034622
SGIP1	-2.51137	0.00262999	cg09665332	-0.224585	0.00472925		KLHL26	-2.1919	0.000112476	cg24215531	0.296105	0.000315692		TNFRSF13B	4.87016	3.2e-11	cg18152830	-0.320567	0.0235082
RHOBTB1	-2.54538	0.000261268	cg11650479	0.203686	0.0351783		CRYM	-2.25696	0.014058	cg00800759	-0.234876	0.0120391		TNFRSF13B	4.87016	3.2e-11	cg17269581	-0.364807	0.000146282
RHOBTB1	-2.54538	0.000261268	cg27648946	0.202532	0.0108169		DHRS9	-2.28757	0.00543671	cg01462353	0.24855	0.00603113		ZNF521	4.60051	0.010402	cg20299690	-0.231346	0.022205
COL1A1	-2.54827	0.000912413	cg24540710	0.267119	0.0250144		DHRS9	-2.28757	0.00543671	cg05624376	0.202178	0.0227688		ZNF521	4.60051	0.010402	cg11729074	-0.374837	4.51e-05
SPAG16	-2.61459	2.15e-05	cg18764015	0.263072	0.00993532		TRIM72	-2.31575	0.000291326	cg27124512	0.278086	0.00347812		ZNF521	4.60051	0.010402	cg23238231	-0.485278	1.5e-08
SPAG16	-2.61459	2.15e-05	cg06098164	0.259683	0.0267063		TRIM72	-2.31575	0.000291326	cg07620544	0.259153	0.00596161		ZNF521	4.60051	0.010402	cg01875596	-0.274228	0.0138098
SPAG16	-2.61459	2.15e-05	cg00481499	0.340254	0.0252345		TRIM72	-2.31575	0.000291326	cg26188726	0.249528	0.016838		ROR1	4.51597	9.25e-07	cg06743782	-0.540872	7.2e-05
SPAG16	-2.61459	2.15e-05	cg07900766	0.258055	0.0248074		WFS1	-2.49317	0.000470574	cg25311466	0.281759	0.0165597		SERP2	4.38579	0.000396479	cg22667178	-0.241643	0.0169349
SPAG16	-2.61459	2.15e-05	cg11788289	0.284995	0.0138172		DNTT	-2.49503	0.000400917	cg19935065	0.486407	8.18e-05		NFATC4	4.27499	4.3e-05	cg14058476	-0.362971	9.38e-05
SLC16A9	-2.8822	0.000211992	cg04215870	0.216022	0.00845256		DNTT	-2.49503	0.000400917	cg03930857	0.453162	0.000153897		PTPRD	3.9794	7.99e-06	cg08719869	-0.201484	0.00305387
SLC16A9	-2.8822	0.000211992	cg27346088	0.228975	0.011924		DNTT	-2.49503	0.000400917	cg23722274	0.421757	0.000458913		PTPRD	3.9794	7.99e-06	cg14080967	-0.242116	0.00203825
SLC16A9	-2.8822	0.000211992	cg16430909	0.25112	0.0127537		DNTT	-2.49503	0.000400917	cg27157038	0.390139	0.000621392		LILRA4	3.73968	3.52e-11	cg01067405	-0.229427	0.0277274
SLC16A9	-2.8822	0.000211992	cg20156450	0.241658	0.037384		S100P	-2.50372	0.00238703	cg02104700	0.295114	5.78e-06		VIPR2	3.7081	0.000943411	cg25909532	-0.404798	0.00159079
CPNE8	-3.01589	1.28e-06	cg13603508	0.327067	1.12e-06		FLT1	-2.54121	0.000297914	cg22341788	0.292537	0.0486165		VIPR2	3.7081	0.000943411	cg14073571	-0.340124	0.023858
CPNE8	-3.01589	1.28e-06	cg01963134	0.418384	1.38e-07		KIR3DX1	-2.7299	1.68e-06	cg03108250	0.360215	1.57e-06		VIPR2	3.7081	0.000943411	cg23801272	-0.307778	2.06e-05
CPNE8	-3.01589	1.28e-06	cg07300451	0.397807	3.93e-06		KIR3DX1	-2.7299	1.68e-06	cg01449341	0.254946	0.00185625		VIPR2	3.7081	0.000943411	cg06563229	-0.232594	0.0487319
CPNE8	-3.01589	1.28e-06	cg26510017	0.351691	1.55e-05		KIR3DX1	-2.7299	1.68e-06	cg03602500	0.366636	0.000828168		VIPR2	3.7081	0.000943411	cg23572908	-0.345289	0.0266419
CPNE8	-3.01589	1.28e-06	cg13509195	0.534285	5.65e-06		TBC1D16	-2.75112	0.000297914	cg07121312	0.432342	5.83e-07		JAKMIP1	3.70242	0.000293065	cg10049708	-0.263389	0.00257815
CPNE8	-3.01589	1.28e-06	cg21784036	0.546699	4.53e-06		INPP5J	-2.77521	0.000809552	cg22281206	0.268418	0.0113957		JAKMIP1	3.70242	0.000293065	cg17470837	-0.358881	0.0171526
PHLDB2	-3.23099	4.95e-07	cg06828505	0.268012	0.0399176		PACSIN1	-2.9367	2.95e-05	cg17518776	0.265482	0.000347998		JAKMIP1	3.70242	0.000293065	cg05382097	-0.345833	0.000864903
SORBS2	-3.42202	0.00236189	cg17006136	0.206179	0.0331186		PACSIN1	-2.9367	2.95e-05	cg27000690	0.23216	0.0212385		JAKMIP1	3.70242	0.000293065	cg01519742	-0.239463	0.0178184
SOX11	-3.50726	0.0091627	cg18897632	0.247439	0.0491278		RASAL1	-3.07931	5.71e-05	cg23736843	-0.203766	0.0279154		JAKMIP1	3.70242	0.000293065	cg13168683	-0.272316	0.00386699
SOX11	-3.50726	0.0091627	cg04043795	0.258015	0.0265965		RXFP1	-3.45887	0.000121121	cg03875996	0.333844	0.0138666		JAKMIP1	3.70242	0.000293065	cg08073882	-0.322392	0.00492203
CES1	-3.68888	0.00173984	cg03744383	0.231419	0.0397965		STAR	-3.88629	4.18e-07	cg23494863	0.220133	0.00490744		JAKMIP1	3.70242	0.000293065	cg10748160	-0.284017	0.0185195
HOXA2	-3.74745	0.000138521	cg20747380	0.215797	0.0236133		S100A16	-4.45955	7.92e-07	cg04990202	0.215739	0.018167		JAKMIP1	3.70242	0.000293065	cg09216442	-0.340508	0.00808876
HOXA10	-4.32756	5.77e-09	cg09411999	0.310059	0.00144883		DES	-4.56726	9.85e-08	cg26512226	0.354137	0.000166412		DTX3	3.56208	2.92e-08	cg17730484	-0.261062	0.00626162
PCDH10	-4.54161	0.000231841	cg14146100	0.223925	0.0211186		DES	-4.56726	9.85e-08	cg19286687	0.341116	0.00044308		JAG1	3.28075	2.11e-05	cg00151922	-0.2044	0.0216128
PCDH10	-4.54161	0.000231841	cg05401965	0.301337	0.0208466		DES	-4.56726	9.85e-08	cg26259363	0.310619	0.00555655		TMEM136	3.0957	0.00368492	cg12057946	-0.21895	0.0291866
PCDH10	-4.54161	0.000231841	cg02043159	0.232861	0.0270971		PDGFC	-5.03173	4.73e-07	cg18933943	-0.265557	0.0173903		TMEM136	3.0957	0.00368492	cg02610360	-0.324184	0.0248936
PCDH10	-4.54161	0.000231841	cg27600205	0.265168	0.026069									PON2	3.09302	4.49e-07	cg22036160	-0.315549	0.00845758
PCDH10	-4.54161	0.000231841	cg14400886	0.21272	0.0432907									PON2	3.09302	4.49e-07	cg23285573	-0.206444	0.0152686
PCDH10	-4.54161	0.000231841	cg17504999	0.295806	0.0226515									PON2	3.09302	4.49e-07	cg22599769	-0.318517	0.0194347
PCDH10	-4.54161	0.000231841	cg06667761	0.223523	0.0377247									FHIT	3.0059	0.000180121	cg17894779	-0.21982	0.0029042
VIPR2	-4.66086	7.8e-07	cg20830514	0.235899	0.0275395									IKZF2	2.96828	4.72e-05	cg16345559	0.315187	0.0184424
PDGFC	-4.76484	9.43e-08	cg27110994	0.218291	0.000336237									SHROOM3	2.91276	0.0160273	cg24201034	-0.26502	0.00247362
PDGFC	-4.76484	9.43e-08	cg20937139	0.235347	0.000556677									SHROOM3	2.91276	0.0160273	cg14934522	-0.38899	0.00535343
PDGFC	-4.76484	9.43e-08	cg13153190	0.272041	0.000112975									GAS1	2.86225	1.74e-06	cg14416311	-0.215737	0.0279258
PDGFC	-4.76484	9.43e-08	cg07537734	0.412072	0.000387755									SLC6A3	2.83153	0.0375154	cg00997378	-0.364931	0.000887802
LGR5	-5.19099	2.75e-07	cg27166993	0.223985	0.0332141									SLC6A3	2.83153	0.0375154	cg13723431	-0.281649	0.0087889
LGR5	-5.19099	2.75e-07	cg05670290	0.242833	0.00286174									SLC6A3	2.83153	0.0375154	cg27348223	-0.262102	0.00662246
LGR5	-5.19099	2.75e-07	cg16645344	0.239341	0.0314418									SLC6A3	2.83153	0.0375154	cg04598517	-0.221287	0.0388643
NCKAP5	-5.20283	2.67e-10	cg22232500	0.228179	0.0196063									SLC6A3	2.83153	0.0375154	cg12882697	-0.215681	0.0152597
NCKAP5	-5.20283	2.67e-10	cg06296331	0.206938	0.0386814									FAM177B	2.70314	2.35e-06	cg19672873	-0.302582	2.76e-05
NCKAP5	-5.20283	2.67e-10	cg10362869	0.317782	0.00980329									TNNT3	2.65299	0.000116104	cg18777600	-0.31607	0.0326722
MME	-5.25469	0.000162772	cg24033859	0.303057	0.0346641									TNNT3	2.65299	0.000116104	cg19642007	-0.26097	0.00158194
MME	-5.25469	0.000162772	cg07862554	0.268213	0.0490124									TNNT3	2.65299	0.000116104	cg12038298	-0.256313	0.0018053
MME	-5.25469	0.000162772	cg00992239	0.36296	0.00348265									ZNF503	2.63203	0.0170777	cg18597883	-0.23746	0.0021217
MME	-5.25469	0.000162772	cg08085954	0.284338	0.0130826									LRRC14B	2.5476	0.000396593	cg01239922	-0.322292	0.0197052
MME	-5.25469	0.000162772	cg03648334	0.26427	0.00791909									LRRC14B	2.5476	0.000396593	cg03553576	-0.272038	0.00578639
MME	-5.25469	0.000162772	cg17344755	0.211719	0.010237									LRRC14B	2.5476	0.000396593	cg13787932	-0.352591	3.94e-05
MME	-5.25469	0.000162772	cg21496658	0.239915	0.0199207									LRRC14B	2.5476	0.000396593	cg19858576	-0.35466	4.13e-06
MME	-5.25469	0.000162772	cg23209255	0.246322	0.0082118									LRRC14B	2.5476	0.000396593	cg18443893	-0.224888	0.0204591
MME	-5.25469	0.000162772	cg22955973	0.263109	0.001979									PHLDB2	2.51528	0.00176928	cg19148281	-0.204797	0.041825
MME	-5.25469	0.000162772	cg20216802	0.236736	0.000363301									PHLDB2	2.51528	0.00176928	cg06828505	-0.303073	0.0192533
ZNF503	-5.29122	1.5e-12	cg16032162	0.238987	0.000898561									PHLDB2	2.51528	0.00176928	cg20203592	-0.368611	0.00154579
HOXA9	-5.32808	8.63e-15	cg03217995	0.333272	0.00221699									DTX1	2.43573	0.000318	cg08447520	-0.258496	0.0122383
HOXA9	-5.32808	8.63e-15	cg26476852	0.233853	0.00100794									NT5E	2.38901	4.3e-05	cg03285617	-0.264977	0.0360364
HOXA9	-5.32808	8.63e-15	cg27009703	0.26419	0.000260773									PTCRA	2.35185	1.47e-05	cg11898695	-0.313351	0.000906348
HOXA9	-5.32808	8.63e-15	cg25999578	0.279901	0.0112521									TNFRSF21	2.27915	0.00160401	cg07989740	-0.412704	1.24e-06
HOXA9	-5.32808	8.63e-15	cg15506609	0.345147	0.000213323									SCML4	2.27897	0.000227628	cg05141988	-0.492726	1.19e-06
HOXA9	-5.32808	8.63e-15	cg01285501	0.208932	0.0167068									ESPNL	2.27631	0.00175835	cg15367000	-0.269042	0.00058245
SLC6A3	-6.88066	8.16e-12	cg27348223	0.305759	0.00381473									PDE4D	2.26642	0.00535299	cg06895913	-0.345828	0.0133251
SLC6A3	-6.88066	8.16e-12	cg04598517	0.22031	0.0145742									PLCH2	2.26071	0.000390179	cg00314892	-0.347931	0.0001231
SLC6A3	-6.88066	8.16e-12	cg12882697	0.243048	0.00642323									PLCH2	2.26071	0.000390179	cg24295985	-0.22823	0.0383602
SLC6A3	-6.88066	8.16e-12	cg04210284	0.204945	0.00549849									ANKRD33B	2.25633	0.000293453	cg14629055	-0.229577	0.000957886
SLC6A3	-6.88066	8.16e-12	cg27037018	0.231429	0.0128051									ANKRD33B	2.25633	0.000293453	cg05524458	-0.261454	0.0152245
SLC6A3	-6.88066	8.16e-12	cg14502484	0.253948	0.0286082									FCRLA	2.22184	8.16e-05	cg11193201	-0.233583	0.0184817
SLC6A3	-6.88066	8.16e-12	cg13202751	0.226447	0.0297155									FCRLA	2.22184	8.16e-05	cg00714874	-0.240723	0.0103078
HOXA7	-7.31923	6.29e-30	cg25727671	0.22397	0.0286082									E2F5	2.12825	8.94e-06	cg04207142	-0.261837	0.0283128
REN	-7.73765	1.29e-05	cg21537214	0.319721	0.00295889									AGAP1	2.11163	0.0467135	cg21368566	0.205791	0.0229741
HOXA6	-7.91873	1.44e-18	cg03529432	0.257583	0.0122988									FCRL1	2.08038	0.00426979	cg11810135	0.231688	1.15e-05
HOXA6	-7.91873	1.44e-18	cg19183743	0.253073	0.0111162									FCRL1	2.08038	0.00426979	cg08933467	-0.294474	0.00289723
PENK	-10.807	2.88e-23	cg04127342	0.215535	0.0383574									PM20D1	2.05985	0.00243544	cg07157834	-0.420233	0.0336739
PENK	-10.807	2.88e-23	cg22848150	0.207803	0.0089655									IFITM1	2.0419	0.00403505	cg14967066	-0.268034	0.00206853
PENK	-10.807	2.88e-23	cg19414741	0.267384	0.00540906									IFITM1	2.0419	0.00403505	cg08275025	-0.221525	0.0427499
PENK	-10.807	2.88e-23	cg12877723	0.240472	0.0361318									HRH1	-2.01874	0.011481	cg17660833	0.469889	0.00284686
PENK	-10.807	2.88e-23	cg04598121	0.257046	0.0129074									HRH1	-2.01874	0.011481	cg05551003	0.326805	0.00580108
PENK	-10.807	2.88e-23	cg21694941	0.207184	0.011781									HRH1	-2.01874	0.011481	cg17571559	0.280705	0.00490032
PENK	-10.807	2.88e-23	cg10397440	0.219294	0.0066617									PHLDB1	-2.02299	0.000331446	cg26925644	0.333655	0.0299311
														LGR6	-2.13323	0.00226616	cg14150727	-0.279703	0.0233026
														SLC9A3R2	-2.17365	8.54e-07	cg07405121	0.251147	0.00758881
														LCN10	-2.19086	0.000296958	cg16463229	-0.357046	0.00759596
														F3	-2.20652	0.0163215	cg22015527	0.202718	4.24e-05
														F3	-2.20652	0.0163215	cg02847140	0.215825	0.000196901
														WDFY3	-2.24962	0.000432586	cg04355093	0.207873	0.00820372
														WDFY3	-2.24962	0.000432586	cg14553853	0.228249	0.000943269
														RADIL	-2.36894	0.0053822	cg03310874	0.341938	0.0427499
														RADIL	-2.36894	0.0053822	cg21932542	0.356951	0.0142596
														RADIL	-2.36894	0.0053822	cg01197302	0.309356	0.0205214
														RNASE2	-2.41045	0.0103878	cg03505225	0.300534	1.29e-05
														ADCY6	-2.44014	3.2e-08	cg26266429	0.237679	0.0165667
														CD34	-2.54295	0.00223142	cg21697512	0.457592	0.00406846
														CD34	-2.54295	0.00223142	cg03990033	0.345235	0.00192849
														CD34	-2.54295	0.00223142	cg02852407	0.391101	0.00381466
														AQP1	-2.55088	1.11e-06	cg03310518	0.396327	0.00154905
														EBF3	-2.56189	0.00291204	cg19074393	0.205418	0.0455803
														ZNF423	-2.64694	3.42e-06	cg07089942	0.295905	0.0139595
														MMP17	-2.67022	1.52e-10	cg17034959	-0.211221	0.00439637
														TMEM100	-2.81606	0.00276642	cg19015897	-0.256324	0.00022488
														FERMT2	-2.82728	0.000168168	cg12104022	0.311624	0.0321794
														CD163	-2.82837	0.00211726	cg03621974	0.434496	0.00425129
														TMEM150B	-2.83403	0.000702374	cg09470754	0.412879	0.00536402
														ADAMTS7	-2.87935	1.21e-05	cg21242079	0.263191	0.0472008
														P2RX5	-2.9269	7.08e-08	cg10373741	-0.201732	0.00253055
														P2RX5	-2.9269	7.08e-08	cg13375828	0.294597	0.0340673
														RNASE1	-2.97747	0.00148798	cg12940993	0.403716	0.00266739
														IL1R2	-3.41568	0.000762321	cg17142183	0.444946	0.00215244
														IL1R2	-3.41568	0.000762321	cg21603144	0.346991	0.00430175
														COL23A1	-3.48213	3.45e-06	cg24830898	0.389589	0.00521349
														GPR176	-3.74641	8.33e-06	cg06232205	-0.216695	0.00163051
														RANBP3L	-3.78299	6.37e-06	cg20384132	0.314934	0.00149454
														TPBG	-4.87118	9.18e-13	cg17838734	0.255349	0.00989143
														GJA1	-5.13423	0.00221618	cg03181829	0.219455	0.0173485
														GJA1	-5.13423	0.00221618	cg01493740	0.228404	0.0165659
														GJA1	-5.13423	0.00221618	cg10992014	0.333147	0.0145885
														FLT4	-6.22915	1.39e-21	cg00489401	0.301335	0.032051
