# Supplementary material for: Multi-omics analysis defines highly refractory RAS burdened immature subgroup of infant acute lymphoblastic leukemia
Source: Nat Commun. 2022 Aug 30;13:4501. doi: 10.1038/s41467-022-32266-4 (PMC9427775; doi:10.1038/s41467-022-32266-4)
Supplement: Supplementary file 9 — Supplementary Data 6 [file 41467_2022_32266_MOESM9_ESM.xlsx]

## Sheet: Data6
Supplementary Data 6. Lineage cell type markers obtained from the fetal liver and embryonic single cell transcriptomics studies (ref.22, 27)
HSC/MPP	Pre pro B cell	pro-B cell	pre-B cell	B cell	Neutrophil-myeloid progenitor	Monocyte precursor	Endothelial cell	Endothelial cell (ref.27)
SPINK2	IGLL1	IGLL1	TCL1A	IGKC	PRTN3	S100A8	FCN3	APLNR
SMIM24	LTB	VPREB3	CD24	IGLC2	AZU1	LYZ	CRHBP	NRP2
CYTL1	JCHAIN	CD24	CD79B	IGHM	MPO	S100A9	CLEC1B	SDPR
PRSS57	ADA	VPREB1	VPREB3	IGLC3	CTSG	RETN	DNASE1L3	PRCP
CD34	ZCCHC7	HIST1H4C	IGLL1	MS4A1	ELANE	FCN1	OIT3	EGFL7
HOPX	CD79A	CD79B	VPREB1	TCL1A	PRSS57	RP11-1143G9.4	NTS	ICAM2
C1QTNF4	CD99	STMN1	CD79A	CD79A	CLEC11A	LGALS1	FGF23	MEF2C
MLLT3	VPREB1	HMGB1	IGHM	CD37	LYZ	MNDA	ACP5	ELK3
RPS3	UHRF1	HIST1H1D	HMGB2	CD79B	MS4A3	S100A12	RAMP2	KDR
CDCA7	SOX4	HMGB2	STMN1	CD52	RNASE2	TSPO	CLDN5	EMCN
RPS4X	CD7	NUSAP1	RCSD1	CXCR4	RETN	RNASE2	S100A16	IGFBP4
RP11-620J15.3	RGL4	TOP2A	TOP2A	IGHD	SRGN	CSTA	AKAP12	TIMP3
NPM1	LAT2	HIST1H1C	NUSAP1	SPIB	CALR	VCAN	IFITM3	TIE1
EEF1B2	C5orf56	TUBA1B	IGKC	HERPUD1	NUCB2	S100A6	TM4SF1	CDH5
APEX1	ACTG1	HMGN2	HIST1H4C	FCRLA	CFD	S100A4	GNG11	S100A16
LDHB	NREP	DNTT	CENPF	VPREB3	RP11-620J15.3	S100A11	KDR	ESAM
ITM2A	ITGA4	TUBB	CD9	FAM129C	SDF2L1	STXBP2	LYVE1	MADCAM1
RPL10A	FBXW7	PTMA	HMGN2	SMIM14	RP11-1143G9.4	NUP214	C8orf4	A2M
RPL3	RNASEH2B	TCL1A	IGLC2	CD83	SERPINB1	CAPG	PLPP3	NT5E
EIF3E	SEPT9	MKI67	HMGB1	CD24	PLAC8	UBE2C	PRCP	CD34
EGFL7	AC002454.1	CD79A	CXCR4	MZB1	RNASE3	TKT	SDPR	LPAR6
ZFAS1	PTMA	CENPF	MKI67	RP5-887A10.1	KCNE5	PLBD1	CAV1	SOX7
RPL7	CDK6	UHRF1	CMTM8	BIRC3	VAMP8	TOP2A	ADM	LDB2
RPS18	EBF1	RRM2	UBE2C	NCF1	RPS14	HMGB2	STAB2	ADAM15
TAOK3	H2AFY	HIST1H1E	CCND3	RALGPS2	TSPO	PYCARD	MARCKSL1	PDE4B
RPS3A	SMIM24	H2AFZ	HIST1H1D	RP11-231C14.7	SMIM24	HIST1H4C	CTSL	HLA-E
RPS14	UMODL1	TYMS	PDLIM1	BTG1	C1QTNF4	ANXA2	CD36	RAMP2
HNRNPA1	CD79B	AURKB	LAPTM5	SP140	RPS19	H1FX	FCN2	GNG11
PRDX1	ACY3	SMC4	PTMA	CLEC2D	SSR4	SELL	HES1	CMTM3
RPL7A	STMN1	KIAA0101	CD72	LTB	RPLP1	BLOC1S1	ECM1	CD200
								CD93
								TMSB4X
								FKBP1A
								COTL1
								S100A6
								HYAL2
								TIMP1
								MMRN2
								RDX
								PIM3
								PECAM1
								PLVAP
								HHEX
								CALCRL
								SMAGP
								CCDC85B
								ARHGAP29
								ECSCR
								HSPB1
								TFPI
								ITM2B
								STAB2
								PLXND1
								PCAT19
								LIMCH1
								TCN2
								LAPTM5
								HAPLN1
								ETS2
								KLF6
								MRC1
								RASGRP3
								MYCT1
								VAMP5
								THSD1
								AP2S1
								CLDN5
								DNM3OS
								FSCN1
								NOSTRIN
								CAV1
								ICAM1
								RRBP1
								GMFG
								MSN
								DYSF
								SERPINH1
								MYL12A
								KANK3
								GIMAP4
								FXYD5
								MYL6
								TM4SF18
								BTG1
								C8orf4
								CALM1
								ADM
								HPGD
								RHOC
								FLT1
								PPM1F
								APP
								CD109
								ACP5
								RALA
								MESDC1
								FLT4
								CLIC1
								NPR3
								NR2F2
								GYPC
								ITGB1
								SOX4
								MARCKS
								CD40
								WASF2
								TM4SF1
								CFP
								SPTBN1
								SHC1
								CRIP2
								TMEM173
								PHLDA1
								SNX3
								ZEB1
								SHE
								ENTPD1
								OLFML3
								FLRT2
								SH3GL1
								MAP1B
								SEPP1
								TACC1
								EPHB4
								BAALC
								INPP1
								PLA2G16
								PDIA3
								DDIT4
								ENG
								F2R
								TMEM123
								FXYD6
								TGFB1
								CCND1
								THBD
								TEK
								ARPC1B
								PTRF
								SCARF1
								PPP1R18
								CALR
								TGM2
								TINAGL1
								DEGS1
								JUN
								SLC2A3
								ITM2A
								NPDC1
								IL32
								IER2
								FAM107B
								TPM3
								ADGRL4
								MYDGF
								NEAT1
								PEA15
								IFI16
								FCGRT
								JAM3
								SGK1
								VAT1
								HSP90B1
								ADD3
								WWTR1
								UTRN
								TFPI2
								ANXA2
								TNFRSF1A
								PMP22
								SCARB2
								TCF4
								SLC9A3R2
								DAB2
								CTSC
								VWF
								DLC1
								BHLHE40
								SAT1
								CMTM8
								PLK2
								YWHAH
								SYPL1
								LYPD2
								ETS1
								ZFP36
								SLC27A3
								JUNB
								CD9
								B4GALT1
								MAF
								AKAP12
								RNASE1
								THY1
								LXN
								ANGPTL4
								PLTP
								NEFM
								DUSP1
