# Supplementary material for: Multi-omics analysis defines highly refractory RAS burdened immature subgroup of infant acute lymphoblastic leukemia
Source: Nat Commun. 2022 Aug 30;13:4501. doi: 10.1038/s41467-022-32266-4 (PMC9427775; doi:10.1038/s41467-022-32266-4)
Supplement: Supplementary file 10 — Supplementary Data 7 [file 41467_2022_32266_MOESM10_ESM.xlsx]

## Sheet: Data7
Supplementary Data 7. List of genes and regions covered for targeted deep sequencing.
Chr	Start	End	Targeted Genes/SNPs
chr1	2761304	2761484	rs12049543
chr1	3044090	3044270	rs2817174
chr1	4367232	4367412	rs1490413
chr1	4891512	4891692	rs2025379
chr1	4916514	4916694	rs1535736
chr1	4994954	4995134	rs12049256
chr1	7019725	7019905	rs1013248
chr1	7029171	7029351	rs17030082
chr1	7773289	7773469	rs4908684
chr1	7879159	7879279	rs228688
chr1	9750366	9750546	rs4240910
chr1	10589745	10589925	rs7548453
chr1	13931916	13932096	rs2788749
chr1	15512666	15512846	rs761296
chr1	18504305	18504485	rs755967
chr1	19215327	19215507	rs4912075
chr1	24404897	24405255	rs12719820,rs12562385,rs12562826
chr1	29145097	29145277	rs678849
chr1	31546227	31546407	rs12076304
chr1	33460781	33460961	rs10737365
chr1	37421867	37422047	rs501832
chr1	41286262	41286442	rs4660469
chr1	43387211	43387391	rs841844
chr1	45032793	45032973	rs270760
chr1	48391588	48391768	rs1361443
chr1	53587088	53587268	rs6694834
chr1	56446049	56446229	rs3992634
chr1	59091668	59091848	rs232771
chr1	61020408	61020588	rs4916071
chr1	63517490	63517670	rs1391813
chr1	66508923	66509103	rs2228693
chr1	68792022	68792202	rs12124380
chr1	70160058	70160238	rs1417436
chr1	72308669	72308849	rs11209854
chr1	76899373	76899553	rs4949718
chr1	82836835	82837015	rs1281574
chr1	85289657	85289837	rs9729034
chr1	86196181	86196421	COL24A1
chr1	86200419	86200659	COL24A1
chr1	86201909	86202269	COL24A1
chr1	86203013	86203253	COL24A1
chr1	86210312	86210552	COL24A1
chr1	86211066	86211246	COL24A1
chr1	86227001	86227321	COL24A1
chr1	86241294	86241474	COL24A1
chr1	86246839	86247019	COL24A1
chr1	86249119	86249299	COL24A1
chr1	86249732	86250115	COL24A1
chr1	86251970	86252210	COL24A1
chr1	86282404	86282644	COL24A1
chr1	86283653	86283833	COL24A1
chr1	86289155	86289484	COL24A1
chr1	86304204	86304384	COL24A1
chr1	86306842	86307022	COL24A1
chr1	86307687	86307867	COL24A1
chr1	86307959	86308139	COL24A1
chr1	86313281	86313521	COL24A1
chr1	86314972	86315152	COL24A1
chr1	86334135	86334375	COL24A1
chr1	86334401	86334581	COL24A1
chr1	86340268	86340448	COL24A1
chr1	86340896	86341076	COL24A1
chr1	86342741	86342921	COL24A1
chr1	86355179	86355359	COL24A1
chr1	86361472	86361815	COL24A1
chr1	86361975	86362155	COL24A1
chr1	86372813	86372993	COL24A1
chr1	86374217	86374397	COL24A1
chr1	86375569	86375749	COL24A1
chr1	86376999	86377179	COL24A1
chr1	86426863	86427043	COL24A1
chr1	86430645	86430825	COL24A1
chr1	86435841	86436021	COL24A1
chr1	86436959	86437139	COL24A1
chr1	86453220	86453400	COL24A1
chr1	86482770	86482950	COL24A1
chr1	86487859	86488039	COL24A1
chr1	86488157	86488337	COL24A1
chr1	86488493	86488753	COL24A1
chr1	86497492	86497672	COL24A1
chr1	86499489	86499669	COL24A1
chr1	86512392	86512572	COL24A1
chr1	86515743	86515923	COL24A1
chr1	86523545	86523725	COL24A1
chr1	86524740	86524920	COL24A1
chr1	86529329	86529509	COL24A1
chr1	86554820	86555000	COL24A1
chr1	86557886	86558066	COL24A1
chr1	86578186	86578366	COL24A1
chr1	86580944	86581124	COL24A1
chr1	86590492	86591932	COL24A1
chr1	86611743	86611923	COL24A1
chr1	86621961	86622141	COL24A1
chr1	88429946	88430126	rs1413527
chr1	92332774	92332954	rs1488691
chr1	93467971	93468151	rs532834
chr1	96269139	96269319	rs4347257
chr1	100316498	100316678	rs2307130
chr1	104790716	104790896	rs6661839
chr1	106999357	106999537	rs12032785
chr1	108034138	108034318	rs503828
chr1	111180995	111181175	rs2640500
chr1	115251095	115251335	NRAS
chr1	115252149	115252389	NRAS
chr1	115256389	115256629	NRAS
chr1	115258605	115258845	NRAS
chr1	118158016	118158196	rs1775831
chr1	119484553	119484733	rs1361906
chr1	150659082	150659262	rs7520022
chr1	152139925	152140105	rs1496036
chr1	159897105	159897345	IGSF9
chr1	159897493	159897733	IGSF9
chr1	159897927	159898827	IGSF9
chr1	159899071	159899251	IGSF9
chr1	159899395	159899812	IGSF9
chr1	159899953	159900253	IGSF9
chr1	159900449	159900689	IGSF9
chr1	159900869	159901109	IGSF9
chr1	159901197	159901437	IGSF9
chr1	159901539	159901779	IGSF9
chr1	159902251	159902491	IGSF9
chr1	159903930	159904407	IGSF9
chr1	159904421	159904661	IGSF9
chr1	159906127	159906367	IGSF9
chr1	159906500	159906740	IGSF9
chr1	159907431	159907671	IGSF9
chr1	159912726	159912966	IGSF9
chr1	159913125	159913305	IGSF9
chr1	163033420	163033626	rs951437,rs951438
chr1	164940517	164940697	rs10800062
chr1	167554246	167554426	rs7554445
chr1	169667264	169667444	rs4987351
chr1	171870505	171870685	rs4916239
chr1	176646292	176646472	rs10798473
chr1	178515221	178515401	rs4650994
chr1	180584132	180584312	rs6661105
chr1	183343271	183343451	rs2485932
chr1	184769883	184770063	rs587563
chr1	185976964	185977144	rs1569989
chr1	188355769	188355949	rs12133558
chr1	189942151	189942331	rs1320749
chr1	191986206	191986386	rs7415837
chr1	194867935	194868115	rs339554
chr1	199329183	199329363	rs576141
chr1	201029340	201029520	rs4915475
chr1	204185093	204185273	rs4534452
chr1	206748749	206748929	rs7517285
chr1	208200545	208200725	PLXNA2
chr1	208201308	208201548	PLXNA2
chr1	208202160	208202400	PLXNA2
chr1	208204899	208205139	PLXNA2
chr1	208206638	208206878	PLXNA2
chr1	208207797	208207977	PLXNA2
chr1	208211647	208211887	PLXNA2
chr1	208212129	208212369	PLXNA2
chr1	208212918	208213158	PLXNA2
chr1	208213279	208213459	PLXNA2
chr1	208215426	208215726	PLXNA2
chr1	208216356	208216596	PLXNA2
chr1	208217819	208218119	PLXNA2
chr1	208218363	208218603	PLXNA2
chr1	208219192	208219492	PLXNA2
chr1	208224310	208224490	PLXNA2
chr1	208224564	208224804	PLXNA2
chr1	208225619	208225859	PLXNA2
chr1	208227704	208227944	PLXNA2
chr1	208233986	208234226	PLXNA2
chr1	208252579	208252819	PLXNA2
chr1	208255714	208255894	PLXNA2
chr1	208257704	208257944	PLXNA2
chr1	208266067	208266307	PLXNA2
chr1	208269331	208269511	PLXNA2
chr1	208270031	208270271	PLXNA2
chr1	208272132	208272372	PLXNA2
chr1	208276421	208276661	PLXNA2
chr1	208315620	208315860	PLXNA2
chr1	208383595	208383835	PLXNA2
chr1	208390043	208391303	PLXNA2
chr1	208589814	208589994	rs696948
chr1	210338302	210338482	rs12133399
chr1	213843709	213843889	rs12033150
chr1	216235142	216235322	rs12126435
chr1	219570012	219570192	rs10863457
chr1	221094876	221095056	rs2784270
chr1	225904284	225904464	rs4653428
chr1	227125906	227126086	rs7513120
chr1	228901172	228901352	rs6688686
chr1	231476804	231476924	rs11122273
chr1	234526777	234526957	rs7524822
chr1	236812306	236812486	rs4278367
chr1	237314932	237315112	rs2485584
chr1	237658547	237658727	rs2010032
chr1	240612895	240613075	rs11590081
chr1	240660727	240661123	rs12144941,rs12137158,rs12133916
chr1	240835594	240835774	rs4659995
chr1	241170893	241171073	rs628208
chr1	241330239	241330419	rs4660036
chr1	242551267	242551447	rs12141362
chr1	242870927	242871107	rs10754775
chr1	242946078	242946258	rs9943068
chr2	2678150	2678330	rs3814052
chr2	2839503	2839683	rs935630
chr2	3877783	3877963	rs1563172
chr2	4630061	4630241	rs6542610
chr2	5494200	5494380	rs940515
chr2	5494610	5494790	rs940516
chr2	6042752	6042932	rs7587957
chr2	6727094	6727274	rs1457502
chr2	6727750	6727930	rs7560214
chr2	7751967	7752147	rs2681211
chr2	8654490	8654670	rs876753
chr2	11161453	11161633	rs11903722
chr2	14620487	14620667	rs6705907
chr2	15722412	15722592	rs13391772
chr2	21084241	21084421	rs4971536
chr2	23546005	23546185	rs6743908
chr2	25130371	25130600	rs10198275,rs10200566
chr2	28534970	28535150	rs4666053
chr2	30883120	30883300	rs1447191
chr2	32247865	32248045	rs6752375
chr2	34007962	34008142	rs1996839
chr2	37735290	37735470	rs10199137
chr2	41475419	41475599	rs1441226
chr2	42950662	42950842	rs2119014
chr2	46191892	46192072	rs4953292
chr2	48594504	48594684	rs4344965
chr2	53554891	53555155	rs4672343,rs4672344
chr2	55121839	55122019	rs998230
chr2	57941196	57941376	rs1380703
chr2	61705907	61706147	XPO1
chr2	61708277	61708457	XPO1
chr2	61709474	61709714	XPO1
chr2	61710038	61710278	XPO1
chr2	61711035	61711275	XPO1
chr2	61712879	61713119	XPO1
chr2	61715232	61715472	XPO1
chr2	61715694	61715934	XPO1
chr2	61717723	61717963	XPO1
chr2	61719131	61719371	XPO1
chr2	61719417	61719657	XPO1
chr2	61719672	61719912	XPO1
chr2	61719998	61720238	XPO1
chr2	61721007	61721247	XPO1
chr2	61722548	61722788	XPO1
chr2	61723957	61724197	XPO1
chr2	61725410	61725590	rs12713438
chr2	61725747	61726113	XPO1
chr2	61726818	61727058	XPO1
chr2	61729062	61729242	XPO1
chr2	61729324	61729504	XPO1
chr2	61731983	61732163	rs9807965
chr2	61741720	61741900	rs7563678
chr2	61749691	61749871	XPO1
chr2	61751242	61751422	rs1992765
chr2	61753474	61753714	XPO1
chr2	61760849	61761089	XPO1
chr2	61763074	61763254	rs9309336
chr2	62666129	62666309	rs4233976
chr2	65966648	65966828	rs1549022
chr2	67100686	67100866	rs1110584
chr2	69333609	69333789	rs4555379
chr2	70817803	70817983	rs413056
chr2	75321528	75321708	rs3755460
chr2	77351359	77351539	rs13383149
chr2	79481018	79481198	rs1434206
chr2	85512584	85512764	rs6547609
chr2	113694248	113694428	rs2723163
chr2	118476139	118476319	rs6757763
chr2	119697966	119698146	rs6748401
chr2	121762002	121762182	rs735370
chr2	124753327	124753507	rs4848904
chr2	127497051	127497231	rs10210965
chr2	133478889	133479069	rs6736839
chr2	134844665	134844845	rs11902666
chr2	140588371	140588551	rs10206439
chr2	143220816	143220996	rs4311004
chr2	145329297	145329477	rs10196335
chr2	146360535	146360715	rs12463464
chr2	148291874	148292054	rs12691757
chr2	152342240	152342480	NEB
chr2	152346417	152346657	NEB
chr2	152346838	152347078	NEB
chr2	152348152	152348332	NEB
chr2	152348583	152348823	NEB
chr2	152348834	152349074	NEB
chr2	152349819	152349999	NEB
chr2	152350244	152350424	NEB
chr2	152350630	152350810	NEB
chr2	152352745	152352925	NEB
chr2	152353410	152353590	NEB
chr2	152354095	152354275	NEB
chr2	152354681	152354921	NEB
chr2	152355791	152355971	NEB
chr2	152357860	152358040	NEB
chr2	152359262	152359442	NEB
chr2	152359818	152359998	NEB
chr2	152361947	152362127	NEB
chr2	152362635	152362815	NEB
chr2	152363354	152363594	NEB
chr2	152364450	152364690	NEB
chr2	152369178	152369418	NEB
chr2	152370030	152370270	NEB
chr2	152370766	152371006	NEB
chr2	152371266	152371506	NEB
chr2	152372904	152373144	NEB
chr2	152374763	152375003	NEB
chr2	152375410	152375650	NEB
chr2	152376139	152376379	NEB
chr2	152380756	152381187	NEB
chr2	152381611	152381851	NEB
chr2	152382406	152382843	NEB
chr2	152383363	152383603	NEB
chr2	152383926	152384166	NEB
chr2	152385655	152385895	NEB
chr2	152387441	152387681	NEB
chr2	152388237	152388477	NEB
chr2	152389887	152390127	NEB
chr2	152390660	152390900	NEB
chr2	152392136	152392376	NEB
chr2	152393577	152393817	NEB
chr2	152394317	152394557	NEB
chr2	152394585	152394825	NEB
chr2	152396789	152397029	NEB
chr2	152397142	152397382	NEB
chr2	152397892	152398132	NEB
chr2	152402336	152402576	NEB
chr2	152402817	152402997	NEB
chr2	152403874	152404319	NEB
chr2	152404755	152404995	NEB
chr2	152406081	152406321	NEB
chr2	152408185	152408425	NEB
chr2	152409117	152409357	NEB
chr2	152409843	152410083	NEB
chr2	152410320	152410560	NEB
chr2	152411397	152411637	NEB
chr2	152417039	152417279	NEB
chr2	152417449	152417893	NEB
chr2	152418555	152418795	NEB
chr2	152419103	152419343	NEB
chr2	152420056	152420510	NEB
chr2	152421462	152421702	NEB
chr2	152421946	152422401	NEB
chr2	152423657	152424017	NEB
chr2	152424518	152424758	NEB
chr2	152424760	152425000	NEB
chr2	152425090	152425270	NEB
chr2	152425713	152425953	NEB
chr2	152426570	152426930	NEB
chr2	152426942	152427182	NEB
chr2	152432140	152432380	NEB
chr2	152432646	152432886	NEB
chr2	152435827	152436187	NEB
chr2	152437244	152437484	NEB
chr2	152437928	152438168	NEB
chr2	152438959	152439199	NEB
chr2	152439944	152440304	NEB
chr2	152441954	152442194	NEB
chr2	152442850	152443090	NEB
chr2	152443869	152444109	NEB
chr2	152446378	152446738	NEB
chr2	152447795	152448035	NEB
chr2	152448479	152448719	NEB
chr2	152449511	152449751	NEB
chr2	152450496	152450856	NEB
chr2	152452507	152452747	NEB
chr2	152453403	152453643	NEB
chr2	152454422	152454662	NEB
chr2	152456931	152457291	NEB
chr2	152458348	152458588	NEB
chr2	152459032	152459272	NEB
chr2	152460064	152460304	NEB
chr2	152461049	152461409	NEB
chr2	152463053	152463293	NEB
chr2	152463949	152464189	NEB
chr2	152464968	152465208	NEB
chr2	152466298	152466658	NEB
chr2	152466963	152467203	NEB
chr2	152467207	152467447	NEB
chr2	152468681	152468921	NEB
chr2	152470765	152471125	NEB
chr2	152472449	152472689	NEB
chr2	152473809	152474049	NEB
chr2	152474770	152475010	NEB
chr2	152475940	152476300	NEB
chr2	152477366	152477606	NEB
chr2	152481979	152482219	NEB
chr2	152483497	152483737	NEB
chr2	152484012	152484372	NEB
chr2	152485986	152486226	NEB
chr2	152487160	152487400	NEB
chr2	152487638	152487878	NEB
chr2	152490143	152490503	NEB
chr2	152492674	152492914	NEB
chr2	152495725	152495965	NEB
chr2	152496352	152496592	NEB
chr2	152496844	152497204	NEB
chr2	152499021	152499450	NEB
chr2	152499645	152499885	NEB
chr2	152500307	152500667	NEB
chr2	152500915	152501155	NEB
chr2	152502575	152502815	NEB
chr2	152506671	152506911	NEB
chr2	152507063	152507423	NEB
chr2	152510439	152510679	NEB
chr2	152511763	152511943	NEB
chr2	152512313	152512553	NEB
chr2	152512642	152513002	NEB
chr2	152514430	152514670	NEB
chr2	152515510	152515750	NEB
chr2	152518631	152518871	NEB
chr2	152520037	152520397	NEB
chr2	152520948	152521188	NEB
chr2	152521204	152521444	NEB
chr2	152521829	152522069	NEB
chr2	152522579	152522939	NEB
chr2	152524254	152524494	NEB
chr2	152525472	152525712	NEB
chr2	152527519	152527759	NEB
chr2	152528858	152529218	NEB
chr2	152530924	152531164	NEB
chr2	152531732	152531972	NEB
chr2	152534061	152534301	NEB
chr2	152534365	152534725	NEB
chr2	152536168	152536603	NEB
chr2	152537202	152537382	NEB
chr2	152539109	152539349	NEB
chr2	152541270	152541510	NEB
chr2	152543869	152544313	NEB
chr2	152544737	152544977	NEB
chr2	152547199	152547379	NEB
chr2	152548309	152548945	NEB
chr2	152550773	152551209	NEB
chr2	152552023	152552263	NEB
chr2	152553109	152553289	NEB
chr2	152553593	152554229	NEB
chr2	152563332	152563572	NEB
chr2	152566103	152566343	NEB
chr2	152566879	152567119	NEB
chr2	152573861	152574101	NEB
chr2	152579827	152580067	NEB
chr2	152580705	152580945	NEB
chr2	152581302	152581542	NEB
chr2	152581900	152582140	NEB
chr2	152584192	152584432	NEB
chr2	152586059	152586239	NEB
chr2	152589562	152589742	NEB
chr2	153965814	153965994	rs963490
chr2	156860931	156861111	rs10171648
chr2	159430900	159431080	rs3771616
chr2	161765590	161765770	rs10497220
chr2	163775112	163775292	rs6432738
chr2	164999792	164999972	rs1374264
chr2	168865187	168865367	rs4668000
chr2	170384728	170384908	rs16857010
chr2	172946436	172946616	rs1047889
chr2	178866183	178866363	rs16865995
chr2	181603538	181603718	rs10497570
chr2	187288841	187289021	rs7573296
chr2	188842561	188842741	rs17262129
chr2	191301277	191301457	rs9646748
chr2	193381685	193381865	rs11886140
chr2	196528010	196528190	rs11889699
chr2	198214092	198214272	rs17405525
chr2	203059321	203059501	rs1317493
chr2	204494607	204494787	rs7422945
chr2	207803457	207803637	rs7605998
chr2	209011036	209011216	rs796283
chr2	211430014	211430194	rs2370997
chr2	215618496	215618676	rs12474696
chr2	217728626	217728806	rs1179732
chr2	219051223	219051403	rs10171839
chr2	219602362	219603922	TTLL4
chr2	219604715	219604955	TTLL4
chr2	219605185	219605365	TTLL4
chr2	219609773	219610013	TTLL4
chr2	219610348	219610588	TTLL4
chr2	219610825	219611005	TTLL4
chr2	219611701	219611941	TTLL4
chr2	219611963	219612143	TTLL4
chr2	219612263	219612503	TTLL4
chr2	219612768	219613008	TTLL4
chr2	219613517	219613697	TTLL4
chr2	219613922	219614162	TTLL4
chr2	219614680	219614920	TTLL4
chr2	219616357	219616597	TTLL4
chr2	219617470	219617710	TTLL4
chr2	219617782	219617962	TTLL4
chr2	219618259	219618439	TTLL4
chr2	219618834	219619134	TTLL4
chr2	222500802	222500982	rs1914949
chr2	225304434	225304614	rs7600902
chr2	229145125	229145305	rs1881282
chr2	230521385	230521565	rs4973215
chr2	232471666	232471846	rs1897809
chr2	234792538	234792718	rs2133840
chr2	235611115	235611295	rs4663483
chr2	236369387	236369567	rs1356334
chr2	237817629	237817809	rs10929198
chr2	237843088	237843268	rs12616517
chr2	237941271	237941451	rs11690453
chr2	238166056	238166236	rs4377288
chr2	238266542	238266722	rs4663730
chr2	238870556	238870736	rs1446929
chr2	240878013	240878193	rs6437327
chr2	241108363	241108543	rs6719685
chr3	1674052	1674232	rs459439
chr3	4882609	4882789	rs3805036
chr3	5037544	5037724	rs7610825
chr3	5776555	5776735	rs13073789
chr3	5788766	5788946	rs17043429
chr3	6172587	6172767	rs13078597
chr3	6325855	6326035	rs17599293
chr3	7035087	7035267	rs1154358
chr3	7264413	7264593	rs6414460
chr3	7268944	7269124	rs951557
chr3	8207926	8208106	rs521085
chr3	10540231	10540411	rs799319
chr3	11618591	11618771	rs12632852
chr3	13820502	13820682	rs13067689
chr3	18435510	18435690	rs9858924
chr3	21038229	21038349	rs13072255
chr3	24957113	24957293	rs5015065
chr3	26696796	26696976	rs11718347
chr3	28753007	28753187	rs1461813
chr3	31726512	31726692	rs6785222
chr3	34599018	34599198	rs1356912
chr3	37521813	37521993	rs445938
chr3	38680508	38680688	rs7373102
chr3	41019797	41019977	rs4498013
chr3	42302946	42303126	rs4602358
chr3	45199831	45199951	rs2059757
chr3	53663099	53663279	rs6762231
chr3	55727516	55727696	rs4955864
chr3	57523740	57523920	rs10866009
chr3	59762818	59762998	rs780370
chr3	61436484	61436664	rs9872718
chr3	64106594	64106774	rs704381
chr3	69145541	69145721	rs11128111
chr3	71683890	71684070	rs13100488
chr3	73363154	73363334	rs1482170
chr3	77358874	77359054	rs9309766
chr3	83609257	83609437	rs4856461
chr3	86203315	86203495	rs11127924
chr3	88892547	88892727	rs6800661
chr3	96059116	96059296	rs9868385
chr3	99296346	99296526	rs6769362
chr3	101058684	101058864	rs5009801
chr3	103643429	103643609	rs6797420
chr3	105931448	105931628	rs2120878
chr3	107077967	107078147	rs709550
chr3	109203308	109203488	rs769556
chr3	111446968	111447148	rs4682298
chr3	113638939	113639119	rs2200577
chr3	115385591	115385771	rs9860828
chr3	117990446	117990626	rs779213
chr3	119102367	119102547	rs729411
chr3	122857758	122857938	rs3804755
chr3	126159279	126159459	rs1799403
chr3	130559225	130559405	rs6789666
chr3	133412269	133412449	rs16840612
chr3	137301420	137301600	rs10804653
chr3	139709526	139709706	rs4683778
chr3	143418310	143418490	rs12486254
chr3	145028133	145028313	rs6763427
chr3	146996909	146997089	rs7645827
chr3	149302439	149302619	rs1344817
chr3	151997962	151998142	rs1426385
chr3	154076383	154076563	rs701132
chr3	156830478	156830658	rs6805781
chr3	158119204	158119384	rs9876322
chr3	164210913	164211093	rs1478001
chr3	165785319	165785499	rs7613317
chr3	167119854	167120034	rs13074970
chr3	169325530	169325710	rs2111557
chr3	171921964	171922144	rs12493901
chr3	175068127	175068307	rs16825529
chr3	177088065	177088245	rs6443452
chr3	178376168	178376348	rs7652997
chr3	178916580	178917000	PIK3CA
chr3	178917462	178917702	PIK3CA
chr3	178919052	178919352	PIK3CA
chr3	178921304	178921604	PIK3CA
chr3	178922243	178922423	PIK3CA
chr3	178927315	178927555	PIK3CA
chr3	178927929	178928405	PIK3CA
chr3	178935939	178936179	PIK3CA
chr3	178936934	178937114	PIK3CA
chr3	178937303	178937543	PIK3CA
chr3	178937668	178937908	PIK3CA
chr3	178938739	178938979	PIK3CA
chr3	178941801	178942041	PIK3CA
chr3	178942428	178942668	PIK3CA
chr3	178943698	178943878	PIK3CA
chr3	178947024	178947264	PIK3CA
chr3	178947730	178948208	PIK3CA
chr3	178951866	178952166	PIK3CA
chr3	183562185	183562365	rs3811725
chr3	186335936	186336116	rs2070634
chr3	187493114	187493294	rs1403712
chr3	189585939	189586119	rs1399773
chr3	190769362	190769542	rs2203030
chr3	191413223	191413403	rs1083698
chr3	191751104	191751284	rs9855248
chr3	191886272	191886452	rs9871845
chr3	192315308	192315488	rs2654689
chr3	192993671	192993851	rs13084990
chr3	193069328	193069508	rs6444711
chr3	193183726	193183906	rs3796181
chr3	193728279	193728459	rs4687494
chr3	193912997	193913177	rs4441603
chr3	194763510	194763690	rs2676889
chr4	2837672	2837852	rs1263416
chr4	3109351	3109531	rs10015979
chr4	3151722	3151902	rs11731237
chr4	3323676	3323856	rs2857861
chr4	10313973	10314153	rs6810699
chr4	10605730	10605910	rs2531185
chr4	10651069	10651249	rs4296670
chr4	11517345	11517525	rs6848315
chr4	12143870	12144050	rs1382753
chr4	12319877	12320057	rs13120775
chr4	14717207	14717387	rs10018819
chr4	15942711	15942891	rs3822253
chr4	17105602	17105782	rs1879753
chr4	20458597	20458777	rs11733205
chr4	21804167	21804347	rs10017728
chr4	24382037	24382217	rs2007816
chr4	27066105	27066285	rs10002066
chr4	30652434	30652614	rs4235008
chr4	35136104	35136284	rs7684845
chr4	38907947	38908127	rs4832790
chr4	41363638	41363818	rs6447061
chr4	44630457	44630637	rs1898864
chr4	47021112	47021292	rs4368579
chr4	48967831	48968011	rs1463366
chr4	53991215	53991395	rs11133243
chr4	56842783	56842963	rs2593082
chr4	60005458	60005638	rs357841
chr4	62021401	62021581	rs4860392
chr4	65578286	65578466	rs6822537
chr4	68058590	68058770	rs12504877
chr4	71362027	71362207	rs17732035
chr4	73899837	73900017	rs11929937
chr4	76444137	76444317	rs13103482
chr4	81187945	81188365	FGF5
chr4	81195276	81195456	rs3822016
chr4	81195994	81196234	FGF5
chr4	81207442	81207862	FGF5
chr4	81222195	81222375	rs13119149
chr4	81227873	81228053	rs7664124
chr4	81236592	81236772	rs13144294
chr4	81243129	81243309	rs10016626
chr4	81247228	81247408	rs4690118
chr4	81247413	81247593	rs4690118
chr4	81250365	81250545	rs2867709
chr4	82643161	82643341	rs7697168
chr4	84706373	84706553	rs7679666
chr4	92171334	92171514	rs1528582
chr4	94142430	94142610	rs1875705
chr4	96659420	96659600	rs13121624
chr4	100727995	100728175	rs2555478
chr4	103117799	103117979	rs151382
chr4	106070973	106071153	rs974801
chr4	108792644	108792824	rs7671347
chr4	110515393	110515573	rs197230
chr4	112120567	112120747	rs7690819
chr4	114100390	114100570	rs2158199
chr4	116764748	116764928	rs10010948
chr4	120844571	120844751	rs7667585
chr4	121893074	121893254	rs1450463
chr4	124117471	124117651	rs303113
chr4	126910127	126910307	rs17823708
chr4	129260988	129261168	rs290003
chr4	136121887	136122067	rs12711202
chr4	140247224	140247404	rs7690553
chr4	142681864	142681984	rs996254
chr4	145278784	145278964	rs4371571
chr4	148344586	148344766	rs1896819
chr4	151462031	151462211	rs13151692
chr4	153668917	153669097	rs12500918
chr4	156353137	156353317	rs4690966
chr4	158033318	158033498	rs11939934
chr4	160028778	160028958	rs12639886
chr4	162361126	162361306	rs7669737
chr4	164414568	164414748	rs4328869
chr4	169525929	169526109	rs4518206
chr4	172812398	172812578	rs4124044
chr4	175535317	175535497	rs12505186
chr4	179693093	179693273	rs1375387
chr4	179944938	179945118	rs17799470
chr4	181432901	181433081	rs2546612
chr4	182017851	182018031	rs4279260
chr4	182189699	182189879	rs7441242
chr4	182529464	182529644	rs6827130
chr4	183778452	183778632	rs7674674
chr4	183780129	183780309	rs6840135
chr4	185885806	185885986	rs4355430
chr4	187714668	187714848	rs11733039
chr5	1891730	1891910	rs10866528
chr5	3530203	3530383	rs710984
chr5	3806364	3806544	rs11953824
chr5	4633184	4633364	rs293105
chr5	5416086	5416266	rs2913362
chr5	5417931	5418111	rs2913368
chr5	5806784	5806964	rs32553
chr5	6093610	6093790	rs11134138
chr5	6881324	6881504	rs2034877
chr5	7019416	7019596	rs10866576
chr5	8494907	8495087	rs341871
chr5	10642346	10642526	rs2062200
chr5	14290183	14290363	rs30628
chr5	16502749	16502929	rs170805
chr5	19803345	19803525	rs10075169
chr5	22314170	22314350	rs1444120
chr5	23737963	23738143	rs3857309
chr5	34503916	34504096	rs4146606
chr5	36471585	36471765	rs7709701
chr5	37731268	37731448	rs1019505
chr5	41010340	41010520	rs7706084
chr5	52281823	52282120	rs33445,rs33446
chr5	53282591	53282771	rs1628025
chr5	55829320	55829500	rs30364
chr5	58454100	58454280	rs6877743
chr5	61265792	61265972	rs1374005
chr5	62419144	62419324	rs1110380
chr5	64520523	64520703	rs2287906
chr5	66692310	66692490	rs407455
chr5	67522490	67522850	PIK3R1
chr5	67535655	67535835	PIK3R1
chr5	67569173	67569353	PIK3R1
chr5	67569713	67569893	PIK3R1
chr5	67575375	67575615	PIK3R1
chr5	67576336	67576576	PIK3R1
chr5	67576704	67576884	PIK3R1
chr5	67584481	67584661	PIK3R1
chr5	67586489	67586729	PIK3R1
chr5	67588017	67588422	PIK3R1
chr5	67588887	67589067	PIK3R1
chr5	67589100	67589340	PIK3R1
chr5	67589479	67589719	PIK3R1
chr5	67590314	67590554	PIK3R1
chr5	67590943	67591183	PIK3R1
chr5	67591191	67591371	PIK3R1
chr5	67591951	67592191	PIK3R1
chr5	67593214	67593454	PIK3R1
chr5	67738339	67738519	rs853812
chr5	71690662	71690842	rs11950911
chr5	72991788	72991968	rs6888810
chr5	75703994	75704174	rs3886043
chr5	78066210	78066390	rs10068924
chr5	80311892	80312072	rs509741
chr5	83182431	83182611	rs13157547
chr5	85554597	85554777	rs6870276
chr5	92334012	92334192	rs40078
chr5	95856410	95856590	rs2611742
chr5	97991412	97991592	rs162676
chr5	100149744	100149924	rs3909452
chr5	107181093	107181273	rs12152884
chr5	110470046	110470226	rs6594499
chr5	111972069	111972249	rs7709207
chr5	114054664	114054844	rs287684
chr5	116000619	116000799	rs902987
chr5	118950837	118951017	rs328663
chr5	121753691	121753999	rs304390,rs304391
chr5	124110555	124110735	rs10069971
chr5	126429600	126429780	rs6898415
chr5	128474252	128474432	rs2112698
chr5	132787660	132787840	rs11738902
chr5	134612602	134612782	rs2652080
chr5	136537626	136537806	rs9637893
chr5	139236871	139237051	rs4912894
chr5	141629225	141629405	rs10491315
chr5	145756891	145757071	rs10069662
chr5	147880050	147880230	rs6881498
chr5	149136541	149136721	rs4705088
chr5	149495297	149495537	PDGFRB
chr5	149497146	149497446	PDGFRB
chr5	149498242	149498482	PDGFRB
chr5	149498989	149499169	PDGFRB
chr5	149499510	149499750	PDGFRB
chr5	149500391	149500631	PDGFRB
chr5	149500705	149500945	PDGFRB
chr5	149501402	149501642	PDGFRB
chr5	149502564	149502804	PDGFRB
chr5	149503747	149503987	PDGFRB
chr5	149504221	149504461	PDGFRB
chr5	149504953	149505193	PDGFRB
chr5	149506039	149506219	PDGFRB
chr5	149509305	149509545	PDGFRB
chr5	149510043	149510283	PDGFRB
chr5	149511510	149511750	PDGFRB
chr5	149512288	149512528	PDGFRB
chr5	149513115	149513355	PDGFRB
chr5	149513387	149513627	PDGFRB
chr5	149514248	149514608	PDGFRB
chr5	149515099	149515459	PDGFRB
chr5	149516500	149516680	PDGFRB
chr5	154488903	154489083	rs6580136
chr5	155907396	155907576	rs4704804
chr5	158063068	158063248	rs33139
chr5	160226877	160227057	rs13175076
chr5	162316974	162317154	rs828731
chr5	163953041	163953221	rs2932132
chr5	166447359	166447539	rs2062695
chr5	168179990	168180170	rs10036727
chr5	169735829	169736009	rs315791
chr5	171246483	171246663	rs7712491
chr5	172309758	172309938	rs6881530
chr5	172738066	172738246	rs6863264
chr5	174607776	174607956	rs695223
chr5	174629536	174629716	rs6556193
chr5	174756612	174756792	rs2471015
chr5	174878978	174879158	rs267416
chr5	175203931	175204111	rs2382072
chr5	177640303	177640483	rs17577590
chr5	177642086	177642266	rs2913748
chr5	179408958	179409138	rs193718
chr6	1335210	1335390	rs7744559
chr6	1449024	1449204	rs2745636
chr6	1450120	1450300	rs2816242
chr6	1856081	1856261	rs3800097
chr6	2123653	2123833	rs3800156
chr6	2838011	2838191	rs316340
chr6	3636320	3636500	rs9392512
chr6	3804083	3804263	rs6934927
chr6	3833561	3833741	rs12174470
chr6	5177048	5177228	rs7763280
chr6	6973755	6973935	rs9405990
chr6	10303505	10303685	rs4428485
chr6	12223429	12223609	rs2144221
chr6	13452998	13453178	rs492676
chr6	16744174	16744354	rs639621
chr6	19399406	19399586	rs6918297
chr6	22507825	22508005	rs7755039
chr6	25492273	25492453	rs1034050
chr6	33844161	33844341	rs6931628
chr6	36289054	36289234	rs763018
chr6	39024625	39024805	rs10305439
chr6	42817814	42817994	rs5018385
chr6	51160591	51160771	rs2504674
chr6	52450356	52450637	rs7746716,rs7746685
chr6	53799853	53800033	rs9357777
chr6	56110551	56110731	rs7768520
chr6	63098103	63098283	rs2639426
chr6	64139834	64140086	rs6919709,rs4445042
chr6	67726085	67726265	rs10944944
chr6	69210441	69210621	rs10806600
chr6	72502163	72502343	rs2881956
chr6	73521165	73521345	rs9293914
chr6	76375230	76375410	rs2647415
chr6	78772570	78772750	rs944579
chr6	80353392	80353572	rs2812719
chr6	82064952	82065132	rs9443899
chr6	84317442	84317622	rs7752421
chr6	87438797	87438977	rs616174
chr6	90892308	90892488	rs2501716
chr6	96858362	96858542	rs7770889
chr6	98760827	98761007	rs6940828
chr6	106362376	106362556	rs9372113
chr6	109221755	109221935	rs2806371
chr6	112351480	112351660	rs6904241
chr6	115673729	115673909	rs7747654
chr6	117231495	117231675	rs9400970
chr6	120595223	120595403	rs7755668
chr6	121824055	121824312	rs6900780,rs6920663
chr6	124701095	124701275	rs7751055
chr6	126215106	126215286	rs9401853
chr6	129970871	129971051	rs9398913
chr6	132444143	132444323	rs2064086
chr6	137075919	137076099	rs6925103
chr6	140248030	140248210	rs632430
chr6	144337795	144337975	rs2207851
chr6	145602130	145602310	rs501447
chr6	148511655	148511835	rs1934805
chr6	151194446	151194626	rs6940322
chr6	154479305	154479485	rs9322448
chr6	158075600	158075780	rs2566326
chr6	159425616	159425796	rs2016588
chr6	163259169	163259349	rs868708
chr6	165503510	165503690	rs566349
chr6	165505055	165505235	rs2675743
chr6	165790721	165790901	rs550108
chr6	166734594	166734774	rs9347123
chr6	166751624	166751804	rs4709111
chr6	167212898	167213078	rs845652
chr6	169299221	169299401	rs9355025
chr6	169405981	169406161	rs4708575
chr6	169420970	169421150	rs1998041
chr6	169621045	169621225	rs10945405
chr7	871278	871458	rs4719499
chr7	3155722	3155902	rs4722438
chr7	3662122	3662302	rs6969256
chr7	3662679	3662859	rs10951264
chr7	8959477	8959657	rs12154520
chr7	9587746	9587926	rs6463924
chr7	10609437	10609617	rs6947198
chr7	10610884	10611064	rs1019010
chr7	11828534	11828714	rs2355087
chr7	13102811	13102991	rs2357192
chr7	14856264	14856444	rs10260109
chr7	17631283	17631463	rs13237533
chr7	21302191	21302371	rs4722003
chr7	23034971	23035151	rs2041359
chr7	24515265	24515445	rs2078928
chr7	27717625	27717805	rs42102
chr7	29290062	29290242	rs245962
chr7	36234410	36234590	rs1011005
chr7	37562277	37562457	rs1425132
chr7	39302486	39302666	rs12701705
chr7	40717135	40717315	rs6957725
chr7	43213720	43213900	rs6967694
chr7	44466638	44466818	rs2240100
chr7	47639849	47640029	rs10224591
chr7	49619127	49619307	rs1978165
chr7	53128113	53128293	rs1174863
chr7	65579655	65579835	rs6946143
chr7	76962777	76962957	rs11983527
chr7	77689866	77690046	rs10251504
chr7	80297629	80297809	rs3211928
chr7	81640801	81640981	rs37132
chr7	83546710	83546890	rs701297
chr7	87701713	87701893	rs7799148
chr7	91437792	91437972	rs6942852
chr7	94842950	94843130	rs1918482
chr7	96736139	96736319	rs4729330
chr7	103208937	103209117	rs362731
chr7	104497587	104497767	rs12705284
chr7	107721059	107721239	rs390547
chr7	109267445	109267625	rs10499980
chr7	114784517	114784697	rs11773798
chr7	115899244	115899424	rs4730721
chr7	121472156	121472336	rs11768615
chr7	124392421	124392601	rs2267708
chr7	127956167	127956347	rs4731441
chr7	129068887	129069067	rs1665105
chr7	131987330	131987510	rs1035611
chr7	134193731	134193911	rs782522
chr7	136800099	136800219	rs1425074
chr7	139778419	139778599	rs10279641
chr7	140212300	140212480	rs10249780
chr7	147559106	147559286	rs6975343
chr7	147883517	147883697	rs17170876
chr7	147885372	147885552	rs17170877
chr7	154602585	154602765	rs6963245
chr7	154791087	154791267	rs306273
chr7	154819193	154819373	rs306287
chr7	155650156	155650336	rs1731836
chr7	156731209	156731389	rs1541505
chr7	157224703	157224883	rs6978435
chr7	157224981	157225161	rs6961978
chr7	158322625	158322805	rs10081235
chr7	158336383	158336563	rs10266729
chr8	562538	562718	rs1669703
chr8	1596059	1596239	rs6558504
chr8	1600270	1600499	rs6983621,rs9644314
chr8	2782760	2782940	rs2670073
chr8	2808769	2808949	rs1513337
chr8	2968686	2968866	rs12542474
chr8	3174309	3174489	rs894336
chr8	3174616	3174796	rs894333
chr8	3532408	3532588	rs13265504
chr8	6269351	6269531	rs6994734
chr8	6355374	6355554	rs1975618
chr8	12993516	12993696	rs12334589
chr8	17935860	17936040	rs7460605
chr8	20109718	20109898	rs903999
chr8	23410234	23410414	rs2928672
chr8	28629069	28629249	rs241174
chr8	30288181	30288361	rs2979470
chr8	32082415	32082595	rs4733308
chr8	34503081	34503261	rs4304326
chr8	36788602	36788782	rs6986249
chr8	39769284	39769464	rs3808606
chr8	42001815	42001995	rs13270574
chr8	49890041	49890221	rs12056536
chr8	53004758	53004938	rs12548481
chr8	54414164	54414344	rs2068035
chr8	57522477	57522657	rs1440761
chr8	58929597	58929777	rs7841432
chr8	61653953	61655693	CHD7
chr8	61693533	61694013	CHD7
chr8	61707495	61707735	CHD7
chr8	61712895	61713135	CHD7
chr8	61714029	61714209	CHD7
chr8	61720713	61720893	CHD7
chr8	61728882	61729122	CHD7
chr8	61732517	61732697	CHD7
chr8	61734297	61734763	CHD7
chr8	61735033	61735333	CHD7
chr8	61736386	61736626	CHD7
chr8	61741173	61741413	CHD7
chr8	61742858	61743158	CHD7
chr8	61748616	61748856	CHD7
chr8	61749353	61749593	CHD7
chr8	61750190	61750430	CHD7
chr8	61750604	61750844	CHD7
chr8	61754137	61754377	CHD7
chr8	61754388	61754628	CHD7
chr8	61757402	61757642	CHD7
chr8	61757768	61758008	CHD7
chr8	61761028	61761208	CHD7
chr8	61761541	61761781	CHD7
chr8	61762996	61763236	CHD7
chr8	61763536	61763716	CHD7
chr8	61763759	61763939	CHD7
chr8	61764541	61764841	CHD7
chr8	61765040	61765280	CHD7
chr8	61765363	61766083	CHD7
chr8	61766881	61767121	CHD7
chr8	61768497	61768797	CHD7
chr8	61768985	61769465	CHD7
chr8	61773423	61773723	CHD7
chr8	61774704	61774944	CHD7
chr8	61775038	61775278	CHD7
chr8	61777553	61778513	CHD7
chr8	62571963	62572143	rs17205360
chr8	67261638	67261818	rs1426912
chr8	68973061	68973241	rs6472376
chr8	70280969	70281149	rs7844900
chr8	72622110	72622290	rs6415618,rs6472605
chr8	76565482	76565662	rs2922766
chr8	77819709	77819946	rs1843027,rs1843026
chr8	82696199	82696379	rs1565310
chr8	87239475	87239655	rs2954345
chr8	90373042	90373222	rs6984875
chr8	92675565	92675745	rs4236773
chr8	94933128	94933308	rs4236819
chr8	96787731	96787911	rs1817551
chr8	99111815	99111995	rs2514334
chr8	101084965	101085145	rs2446930
chr8	104115618	104115798	rs2454024
chr8	106771166	106771346	rs1348261
chr8	108287506	108287686	rs10090742
chr8	110990065	110990245	rs10092842
chr8	112615146	112615326	rs6994381
chr8	113673200	113673421	rs7003170,rs6985219
chr8	116255068	116255248	rs11996430
chr8	119323333	119323513	rs7823689
chr8	121270264	121270444	rs7814222
chr8	123533569	123533749	rs12056445
chr8	126323696	126323876	rs4466418
chr8	130359590	130359770	rs2568448
chr8	133151643	133151823	rs2436137
chr8	134512714	134512894	rs11777342
chr8	136134565	136134745	rs1383474
chr8	138464264	138464444	rs964944
chr8	139484894	139485074	rs16909195
chr8	139854599	139854779	rs9650566
chr8	139919176	139919356	rs6986041
chr8	140550935	140551115	rs2468708
chr8	140654012	140654192	rs2545460
chr8	141018810	141018990	rs12549400
chr8	141568213	141568393	rs2944761
chr8	142565387	142565567	rs13271156
chr8	143125342	143125522	rs7845034
chr8	143126879	143127059	rs6993344
chr9	2546788	2547063	rs7870396,rs4740693
chr9	2626563	2626743	rs4741747
chr9	2826253	2826433	rs4439183
chr9	3826984	3827164	rs10973690
chr9	4032004	4032184	rs10124899
chr9	4282851	4283031	rs3892354
chr9	4295789	4295969	rs4339696
chr9	4358899	4359242	rs4741965,rs4741966
chr9	4360634	4360814	rs7044872
chr9	4362075	4362255	rs4284081
chr9	5010097	5010277	rs10815144
chr9	7806739	7806859	rs4740916
chr9	7809234	7809414	rs10815685
chr9	7812393	7812573	rs12057040
chr9	7824183	7824363	rs928459
chr9	7857788	7857968	rs10976628
chr9	7893363	7893543	rs10448177
chr9	9000385	9000565	rs7874540
chr9	10602938	10603118	rs1923438
chr9	14026092	14026272	rs10810081
chr9	21818155	21818335	rs3928894
chr9	21968134	21968314	CDKN2A
chr9	21968656	21968836	CDKN2A
chr9	21969671	21969851	CDKN2A
chr9	21970868	21971228	CDKN2A
chr9	21974440	21974860	CDKN2A
chr9	21978959	21979079	rs2518720
chr9	21991376	21991556	rs3731197
chr9	21991832	21992012	rs2811710
chr9	21994115	21994475	CDKN2A
chr9	21995791	21995971	rs2518723
chr9	21997815	21997995	rs3218020
chr9	22005965	22006265	CDKN2B
chr9	22008683	22008983	CDKN2B
chr9	22013320	22013500	rs10811640
chr9	24741113	24741293	rs4977953
chr9	27151303	27151483	rs7034505
chr9	32169317	32169497	rs906584
chr9	36825257	36825437	rs4880016
chr9	36840459	36840699	PAX5
chr9	36846792	36846972	PAX5
chr9	36851092	36851272	rs7865556
chr9	36881931	36882171	PAX5
chr9	36904671	36904851	rs7031673
chr9	36905059	36905239	rs7034991
chr9	36915152	36915496	rs10814476,rs7019643
chr9	36922833	36923013	rs4515644
chr9	36923296	36923536	PAX5
chr9	36928381	36928561	rs4878667
chr9	36930790	36930970	PAX5
chr9	36966513	36966753	PAX5
chr9	36985922	36986102	rs2277144
chr9	37002588	37002828	PAX5
chr9	37006439	37006619	PAX5
chr9	37014972	37015212	PAX5
chr9	37020531	37020835	rs2297105,PAX5
chr9	37033915	37034095	PAX5
chr9	37044378	37044558	rs3013740
chr9	37693948	37694128	rs7028496
chr9	38330198	38330378	rs10973752
chr9	39105423	39105543	rs10814795
chr9	39135355	39135535	rs2778164
chr9	39287885	39288065	rs1810212
chr9	71229088	71229268	rs7864204
chr9	71953628	71953808	rs1970162
chr9	73182908	73183088	rs10780948
chr9	74835994	74836174	rs11143176
chr9	76316349	76316469	rs11143665
chr9	78742263	78742443	rs7022503
chr9	80847871	80848051	rs4877499
chr9	82936443	82936623	rs9314689
chr9	85162443	85162623	rs10746685
chr9	89482081	89482261	rs10117472
chr9	95985244	95985424	rs4744195
chr9	100200509	100200689	rs2169458
chr9	103412234	103412414	rs4348565
chr9	106530268	106530448	rs1439194
chr9	108426058	108426238	rs7874737
chr9	110644261	110644441	rs10979081
chr9	111845412	111845592	rs7049112
chr9	114672234	114672414	rs10759516
chr9	116621126	116621306	rs10981978
chr9	118745066	118745246	rs204202
chr9	120045085	120045265	rs10759911
chr9	122722749	122722929	rs6478447
chr9	124039780	124039960	rs4837827
chr9	125266707	125266887	rs12380552
chr9	127222148	127222328	rs7041730
chr9	128138993	128139173	rs10819049
chr9	132085874	132086054	rs883335
chr9	132366814	132366994	rs2542242
chr9	132387574	132387754	rs4837393
chr9	133313868	133314048	rs11244343
chr9	134634071	134634251	rs2987409
chr9	135015836	135016016	rs9411446
chr9	135089137	135089317	rs7018926
chr9	135310324	135310504	rs563521
chr9	137186433	137186613	rs7871088
chr9	137906640	137906820	rs11103632
chr10	859179	859359	rs3763722
chr10	1511695	1511875	rs1533486
chr10	1688813	1688993	rs11250700
chr10	2361217	2361397	rs11251158
chr10	3703078	3703258	rs6601742
chr10	4018686	4018866	rs7089590
chr10	4787807	4787987	rs11252699
chr10	5554050	5554230	rs9423641
chr10	6920503	6920683	rs7914609
chr10	8398742	8398922	rs2454059
chr10	10496690	10496900	rs2477029,rs2477028
chr10	12533621	12533801	rs2768432
chr10	13838513	13838693	rs3740121
chr10	18329754	18329874	rs2488132
chr10	20159924	20160104	rs4747386
chr10	24059516	24059696	rs11812868
chr10	25791752	25791932	rs1329252
chr10	28298693	28298873	rs4747611
chr10	31158500	31158680	rs10763843
chr10	33862636	33862816	rs3851083
chr10	36726380	36726560	rs2245720
chr10	44127322	44127502	rs3123674
chr10	52603212	52603392	rs10821876
chr10	57337640	57337820	rs4132892
chr10	58778470	58778650	rs16909960
chr10	61546583	61546763	rs1877793
chr10	64438395	64438575	rs10995271
chr10	66578116	66578296	rs1227223
chr10	67770188	67770368	rs3858136
chr10	72691560	72691740	rs12764441
chr10	83012637	83012817	rs7919489
chr10	85277404	85277584	rs4933924
chr10	87368697	87368877	rs2175200
chr10	89410455	89410635	rs791885
chr10	93000120	93000300	rs10881907
chr10	97247356	97247705	rs4369330,rs4328157
chr10	100080540	100080720	rs11599019
chr10	101194194	101194374	rs4345898
chr10	107765265	107765445	rs10509810
chr10	109479537	109479717	rs10787039
chr10	111276895	111277075	rs7914439
chr10	113954292	113954472	rs10885315
chr10	115251198	115251378	rs4918827
chr10	117991789	117991969	rs6585383
chr10	120672411	120672591	rs10749275
chr10	123204974	123205154	rs7918409
chr10	126016896	126017076	rs4962734
chr10	128255476	128255656	rs11245048
chr10	129826282	129826462	rs6482647
chr10	130752801	130752981	rs7907483
chr10	130755608	130755788	rs995122
chr10	131582968	131583148	rs913116
chr10	132676022	132676254	rs7902465,rs7918627
chr10	132814300	132814480	rs4132180
chr10	132814623	132814803	rs10458719
chr10	133004315	133004495	rs2918126
chr10	133632688	133632868	rs9419604
chr11	4597529	4597709	rs2709161
chr11	4666030	4666210	rs10742353
chr11	5232482	5232662	rs11036275
chr11	5496738	5496918	rs2647543
chr11	6469213	6469393	rs2723638
chr11	6519428	6520208	DNHD1
chr11	6523949	6524189	DNHD1
chr11	6530091	6530566	DNHD1
chr11	6532460	6532700	DNHD1
chr11	6540806	6541106	DNHD1
chr11	6541147	6541387	DNHD1
chr11	6541403	6541583	DNHD1
chr11	6549734	6550034	DNHD1
chr11	6550079	6550379	DNHD1
chr11	6554215	6554455	DNHD1
chr11	6554884	6555484	DNHD1
chr11	6559556	6559796	DNHD1
chr11	6559820	6560060	DNHD1
chr11	6560405	6560585	DNHD1
chr11	6561089	6561329	DNHD1
chr11	6565293	6565533	DNHD1
chr11	6565762	6565942	DNHD1
chr11	6565988	6568928	DNHD1
chr11	6569061	6569301	DNHD1
chr11	6569415	6569655	DNHD1
chr11	6569838	6570198	DNHD1
chr11	6577897	6579575	DNHD1
chr11	6579698	6579938	DNHD1
chr11	6580113	6580581	DNHD1
chr11	6584198	6584498	DNHD1
chr11	6584582	6584822	DNHD1
chr11	6584898	6585378	DNHD1
chr11	6585528	6586068	DNHD1
chr11	6586809	6586989	DNHD1
chr11	6587087	6587327	DNHD1
chr11	6587426	6587666	DNHD1
chr11	6587785	6588025	DNHD1
chr11	6588097	6589117	DNHD1
chr11	6589258	6589498	DNHD1
chr11	6589624	6589864	DNHD1
chr11	6589875	6590115	DNHD1
chr11	6591194	6591374	DNHD1
chr11	6591431	6591671	DNHD1
chr11	6591830	6592670	DNHD1
chr11	6592830	6593250	DNHD1
chr11	6917717	6917897	rs1900884
chr11	7485620	7485800	rs4628658
chr11	7600117	7600297	rs4758198
chr11	7603932	7604112	rs6578885
chr11	8699156	8699336	rs2036423
chr11	8758058	8758238	rs10769947
chr11	10056405	10056585	rs7128698
chr11	12010405	12010585	rs988666
chr11	14244361	14244541	rs10832236
chr11	16881870	16882050	rs11024060
chr11	19273950	19274130	rs7936688
chr11	24750751	24750931	rs7128434
chr11	27731892	27732072	rs7934165
chr11	29307447	29307627	rs4923603
chr11	31812124	31812304	rs3026393
chr11	35879580	35879760	rs671503
chr11	37672436	37672616	rs1563987,rs1031767
chr11	42561762	42561942	rs2199479
chr11	43903509	43903689	rs11037703
chr11	47752684	47752864	rs17788930
chr11	59036612	59036792	rs10896958
chr11	59793621	59793801	rs2845624
chr11	59800057	59800237	rs639649
chr11	59869028	59869208	rs580064
chr11	59877759	59877939	rs562028
chr11	59881433	59881613	rs574695
chr11	60107014	60107194	rs2165832
chr11	72257421	72257601	rs341078
chr11	73417581	73417761	rs7119055
chr11	77731325	77731505	rs7937238
chr11	85670005	85670185	PICALM
chr11	85671683	85671863	PICALM
chr11	85672431	85672611	rs2508690
chr11	85681388	85681568	rs671686
chr11	85685682	85685922	PICALM
chr11	85687605	85687785	PICALM
chr11	85689034	85689214	PICALM
chr11	85692131	85692311	PICALM
chr11	85692712	85693100	PICALM
chr11	85694883	85695123	PICALM
chr11	85701247	85701487	PICALM
chr11	85702039	85702219	rs7938033
chr11	85707800	85708040	PICALM
chr11	85711633	85711873	PICALM
chr11	85712019	85712259	PICALM
chr11	85714361	85714541	PICALM
chr11	85718482	85718662	PICALM
chr11	85722005	85722245	PICALM
chr11	85723259	85723499	PICALM
chr11	85724481	85724661	rs636772
chr11	85725869	85726049	PICALM
chr11	85733357	85733537	PICALM
chr11	85737281	85737591	rs541674,PICALM
chr11	85742461	85742701	PICALM
chr11	85761383	85761563	rs683494
chr11	85778121	85778301	rs1513390
chr11	85779659	85779899	PICALM
chr11	86012120	86012300	rs291240
chr11	86035308	86035488	rs167086
chr11	86058742	86058922	rs9667913
chr11	86072525	86072705	rs7101477
chr11	86083847	86083967	rs292105
chr11	86107875	86108055	rs11826496
chr11	86123266	86123446	rs3741007
chr11	91407214	91407394	rs2568712
chr11	93283382	93283562	rs4753472
chr11	95519104	95519284	rs3748252
chr11	99064097	99064277	rs10892874
chr11	100428852	100429032	rs6590794
chr11	102484305	102484485	rs1784418
chr11	105423657	105423837	rs2513265
chr11	107287048	107287228	rs520729
chr11	108535853	108536093	DDX10
chr11	108544133	108544313	DDX10
chr11	108546267	108546507	DDX10
chr11	108547770	108548010	DDX10
chr11	108548981	108549221	DDX10
chr11	108550072	108550312	DDX10
chr11	108559605	108559845	DDX10
chr11	108562563	108562803	DDX10
chr11	108564194	108564374	DDX10
chr11	108565543	108565723	rs3781867
chr11	108577424	108577604	DDX10
chr11	108586559	108586739	DDX10
chr11	108590477	108590657	DDX10
chr11	108593680	108594218	DDX10
chr11	108607276	108607456	rs11212771
chr11	108636913	108637093	rs2615753
chr11	108679255	108679435	rs10890894
chr11	108709112	108709352	DDX10
chr11	108712002	108712242	DDX10
chr11	108722817	108722997	DDX10
chr11	108731315	108731435	rs1863366
chr11	108754029	108754209	rs4497371
chr11	108788473	108788881	DDX10
chr11	108804843	108805023	rs10789693
chr11	108810941	108811181	DDX10
chr11	108838818	108838998	rs1126193
chr11	111280113	111280233	rs4938541
chr11	113838028	113838208	rs7104827
chr11	115764395	115764575	rs543840
chr11	117726606	117726786	rs555577
chr11	118350948	118351476	KMT2A_BCR1
chr11	118351600	118352008	KMT2A_BCR1
chr11	118352196	118353396	KMT2A_BCR1
chr11	118353415	118353727	KMT2A_BCR1
chr11	118353785	118353977	KMT2A_BCR1
chr11	118354186	118356524	KMT2A_BCR1
chr11	118356774	118357446	KMT2A_BCR1
chr11	118357518	118358622	KMT2A_BCR1
chr11	118358874	118359690	KMT2A_BCR1
chr11	118359927	118361919	KMT2A_BCR1
chr11	118367075	118367747	KMT2A_BCR2
chr11	118367946	118368210	KMT2A_BCR2
chr11	118368317	118370021	KMT2A_BCR2
chr11	119377183	119377363	rs7928100
chr11	122707798	122707978	rs11218856
chr11	126002188	126002368	rs10750322
chr11	126942394	126942574	rs619208
chr11	127718137	127718317	rs12049869
chr11	128838787	128841067	ARHGAP32
chr11	128842327	128843347	ARHGAP32
chr11	128843961	128844921	ARHGAP32
chr11	128846403	128846583	ARHGAP32
chr11	128848617	128848857	ARHGAP32
chr11	128850425	128850665	ARHGAP32
chr11	128851263	128851503	ARHGAP32
chr11	128851657	128851897	ARHGAP32
chr11	128855848	128856028	ARHGAP32
chr11	128856370	128856610	ARHGAP32
chr11	128857848	128858088	ARHGAP32
chr11	128868168	128868408	ARHGAP32
chr11	128869754	128869934	rs511296
chr11	128910773	128910953	ARHGAP32
chr11	128915391	128915571	rs631384
chr11	128932123	128932303	ARHGAP32
chr11	128933737	128933977	ARHGAP32
chr11	128934691	128934871	ARHGAP32
chr11	128936574	128936814	ARHGAP32
chr11	128963468	128963648	ARHGAP32
chr11	128964569	128964749	rs556655
chr11	128993292	128993472	ARHGAP32
chr11	128993713	128993893	ARHGAP32
chr11	128994653	128994833	ARHGAP32
chr11	129020803	129020983	rs2439804
chr11	129034169	129034409	ARHGAP32
chr11	129061915	129062155	ARHGAP32
chr11	129082323	129082503	rs1031063
chr11	129126425	129126605	rs6590372
chr11	129148068	129148248	rs4937407
chr11	129499754	129499934	rs6590400
chr11	129500645	129500825	rs7110552
chr11	130691076	130691256	rs11222333
chr11	130817488	130817668	rs7940866
chr11	130850286	130850466	rs10791109
chr11	132184188	132184428	rs895924,rs895925
chr11	132494414	132494594	rs11223157
chr11	134021996	134022176	rs6590735
chr12	1015540	1015720	rs2286029
chr12	1027214	1027394	rs4766370
chr12	3749783	3749963	rs7138453
chr12	4359381	4359561	rs4456339
chr12	4978966	4979146	rs1003564
chr12	5022347	5022527	rs4766311
chr12	5210670	5210850	rs248881
chr12	5387945	5388125	rs2240894
chr12	5596721	5596901	rs4077470
chr12	5739914	5740094	rs17194485
chr12	6679760	6679940	CHD4
chr12	6679996	6680236	CHD4
chr12	6682217	6682457	CHD4
chr12	6686896	6687368	CHD4
chr12	6687523	6687763	CHD4
chr12	6687957	6688137	CHD4
chr12	6690175	6690595	CHD4
chr12	6690777	6691017	CHD4
chr12	6691254	6691494	CHD4
chr12	6691727	6692147	CHD4
chr12	6692158	6692578	CHD4
chr12	6696517	6696757	CHD4
chr12	6696846	6697146	CHD4
chr12	6697405	6697645	CHD4
chr12	6700570	6701272	CHD4
chr12	6701525	6701765	CHD4
chr12	6701802	6702042	CHD4
chr12	6702205	6702445	CHD4
chr12	6702561	6702801	CHD4
chr12	6703600	6703840	CHD4
chr12	6704457	6704637	CHD4
chr12	6705125	6705365	CHD4
chr12	6707042	6707282	CHD4
chr12	6707369	6707609	CHD4
chr12	6708908	6709208	CHD4
chr12	6709351	6709591	CHD4
chr12	6709647	6709887	CHD4
chr12	6710035	6710275	CHD4
chr12	6710425	6710725	CHD4
chr12	6710752	6711387	CHD4
chr12	6711482	6711722	CHD4
chr12	6715399	6715579	CHD4
chr12	6923040	6923160	rs10774451
chr12	8687721	8687901	rs10841847
chr12	13406600	13406780	rs730457
chr12	16659701	16659881	rs7296207
chr12	21644576	21644756	rs10841834
chr12	22988360	22988540	rs7974864
chr12	25362666	25362906	KRAS
chr12	25368314	25368554	KRAS
chr12	25378507	25378747	KRAS
chr12	25380136	25380376	KRAS
chr12	25388059	25388239	KRAS
chr12	25398142	25398382	KRAS
chr12	25417327	25417507	rs4564422
chr12	28059099	28059279	rs10771387
chr12	30851998	30852178	rs7298007
chr12	41602904	41603084	rs7305919
chr12	42763545	42763837	rs754012,rs11181463
chr12	46436089	46436296	rs11183299,rs11183300
chr12	49478569	49478894	rs6580698,rs6580699
chr12	52906495	52906675	rs650694
chr12	61448086	61448314	rs10784093,rs7974374
chr12	63141545	63141725	rs11615000
chr12	65608965	65609145	rs10784443
chr12	67971228	67971408	rs2904501
chr12	69375114	69375294	rs1908666
chr12	71381827	71382007	rs10506619
chr12	75521271	75521451	rs4473005
chr12	77764752	77764932	rs10777132
chr12	79263806	79263986	rs1462920
chr12	83741454	83741634	rs6539739
chr12	89640267	89640447	rs796041
chr12	92385763	92385943	rs7485388
chr12	94536712	94536892	rs3858607
chr12	95602228	95602408	rs10777675
chr12	99271219	99271399	rs11109644
chr12	101376702	101376882	rs12317167
chr12	104768730	104768910	rs7297058
chr12	107513598	107513778	rs12298001
chr12	112856832	112857012	PTPN11
chr12	112884020	112884260	PTPN11
chr12	112888098	112888338	PTPN11
chr12	112890974	112891214	PTPN11
chr12	112892305	112892545	PTPN11
chr12	112893690	112893930	PTPN11
chr12	112910644	112910996	PTPN11
chr12	112915404	112915584	PTPN11
chr12	112915619	112915859	PTPN11
chr12	112919823	112920063	PTPN11
chr12	112924237	112924477	PTPN11
chr12	112926190	112926370	PTPN11
chr12	112926783	112927023	PTPN11
chr12	112939883	112940123	PTPN11
chr12	112942443	112942623	PTPN11
chr12	113440830	113441010	rs2072137
chr12	116254488	116254668	rs708831
chr12	119054876	119055056	rs2468265
chr12	121892695	121892875	rs10849888
chr12	125763033	125763213	rs10744199
chr12	127276770	127276950	rs4765461
chr12	127279470	127279650	rs10847220
chr12	128552236	128552416	rs7133269
chr12	128579467	128579647	rs9705571
chr12	128661200	128661380	rs12829757
chr12	128894199	128894379	rs11059680
chr12	129068525	129068705	rs10734961
chr12	129568439	129568619	rs7303978
chr12	129660406	129660586	rs1486630
chr12	129725105	129725285	rs10773623
chr12	129849700	129849880	rs1871897
chr13	22731176	22731356	rs6490700
chr13	26683155	26683335	rs9553744
chr13	28578129	28578369	FLT3
chr13	28588521	28588761	FLT3
chr13	28589253	28589433	FLT3
chr13	28589662	28589902	FLT3
chr13	28592540	28592780	FLT3
chr13	28597430	28597670	FLT3
chr13	28598948	28599128	FLT3
chr13	28599455	28599635	FLT3
chr13	28601181	28601421	FLT3
chr13	28602249	28602489	FLT3
chr13	28607955	28608610	FLT3
chr13	28609600	28609840	FLT3
chr13	28609991	28610231	FLT3
chr13	28611253	28611493	FLT3
chr13	28622375	28622615	FLT3
chr13	28623477	28623717	FLT3
chr13	28623721	28623961	FLT3
chr13	28624175	28624415	FLT3
chr13	28626626	28626866	FLT3
chr13	28631421	28631661	FLT3
chr13	28635984	28636224	FLT3
chr13	28644568	28644808	FLT3
chr13	28674535	28674715	FLT3
chr13	29149250	29149430	rs3812868
chr13	32178654	32178834	rs8001236
chr13	34725879	34726059	rs12876644
chr13	36453828	36454008	rs4941823
chr13	38290185	38290365	rs9532108
chr13	40658696	40658876	rs1414932
chr13	46692281	46692461	rs7334509
chr13	47853808	47853988	rs9526301
chr13	50736932	50737112	rs1750567
chr13	50751667	50751847	rs2066615
chr13	50761852	50762032	rs2066632
chr13	50961402	50961582	rs471315
chr13	51132391	51132571	rs7326764
chr13	51173149	51173329	rs4941673
chr13	51186422	51186602	rs9535473
chr13	51224218	51224398	rs797487
chr13	52539435	52539615	rs9526814
chr13	53917774	53917954	rs9536401
chr13	59634356	59634536	rs4886114
chr13	66679226	66679406	rs4558292
chr13	68942526	68942706	rs958120
chr13	70171174	70171354	rs9572196
chr13	73058507	73058780	rs9542974,rs4465496
chr13	75792098	75792278	rs9573490
chr13	78371846	78372026	rs1668633
chr13	80355870	80356050	rs9545193
chr13	81890010	81890201	rs9574833,rs9574834
chr13	84685540	84685720	rs7996245
chr13	89243827	89244007	rs7320145
chr13	92964191	92964371	rs6492597
chr13	94708351	94708531	rs1536780
chr13	95842976	95843156	rs1678374
chr13	98644527	98644707	rs639630
chr13	100925014	100925194	rs9518036
chr13	103229092	103229272	rs9514035
chr13	106642236	106642416	rs9587050
chr13	108236140	108236320	rs1998564
chr13	109415667	109415847	rs732974
chr13	109441344	109441524	rs1933220
chr13	109886336	109886516	rs9521239
chr13	110353162	110353342	rs2391784
chr13	110867144	110867324	rs1143914
chr13	110954944	110955124	rs7317591
chr13	111236342	111236522	rs4238277
chr13	112601367	112601547	rs9550222
chr13	112602503	112602683	rs559372
chr13	114323906	114324086	rs9796234
chr14	20730945	20731125	rs8003958
chr14	23725056	23725328	rs977871,rs977870
chr14	26127998	26128178	rs1956798
chr14	33275426	33275606	rs7146994
chr14	36594306	36594486	rs12431579
chr14	39204386	39204566	rs2415505
chr14	43351093	43351273	rs7146781
chr14	44807822	44808002	rs1959205
chr14	47816178	47816358	rs8004200
chr14	52073210	52073390	rs8020209
chr14	55055929	55056109	rs2763567
chr14	56554627	56554807	rs241565
chr14	61641073	61641253	rs10782443
chr14	62739530	62739710	rs1113084
chr14	64408017	64408197	rs2275019
chr14	66427151	66427331	rs1889814
chr14	67979622	67979934	rs7155911,rs7156144
chr14	70413291	70413471	rs170566
chr14	72702406	72702586	rs6574055
chr14	75353764	75353944	rs2300596
chr14	77740284	77740464	rs8009261
chr14	79202235	79202415	rs4903794
chr14	82123224	82123404	rs12436893
chr14	83400760	83400940	rs12879888
chr14	86794993	86795173	rs1505150
chr14	89586566	89586746	rs2224804
chr14	91984447	91984627	rs11160010
chr14	95040391	95040571	rs8019823
chr14	96739756	96739936	rs2369522
chr14	97589473	97589653	rs4905580
chr14	98129089	98129269	rs730828
chr14	98177482	98177662	rs10149128
chr14	98717837	98718017	rs10143566
chr14	99157396	99157576	rs11621035
chr14	99321032	99321212	rs1998228
chr14	100360171	100360351	rs3783326
chr14	100381982	100382162	rs8017946
chr14	101717934	101718114	rs10131209
chr14	102034279	102034459	rs7150269
chr15	34998738	34998964	rs688220,rs580839
chr15	36015045	36015225	rs1995165
chr15	38868697	38868877	rs13329072
chr15	40108704	40108884	rs11858909
chr15	45950824	45951004	rs677413
chr15	49220574	49220754	rs12439459
chr15	51224805	51224985	rs6493469
chr15	53009360	53009540	rs4617798
chr15	57824239	57824561	rs2279605,rs2279607
chr15	60174191	60174371	rs2970396
chr15	62321385	62321565	rs11638793
chr15	66958776	66958956	rs4325502
chr15	68949869	68950049	rs7169200
chr15	71814163	71814343	rs12910411
chr15	74833499	74833679	rs8037641
chr15	74851325	74851505	rs7178568
chr15	74871800	74871980	rs11629946
chr15	74888105	74888285	rs74781061
chr15	74910537	74910717	rs74025818
chr15	74920441	74920621	rs11072496
chr15	74930903	74931023	rs79874445
chr15	80136038	80136218	rs685487
chr15	82449815	82449995	rs1045508
chr15	86278388	86278568	rs16943741
chr15	87299410	87299590	rs11073668
chr15	92041238	92041418	rs11074006
chr15	94621310	94621490	rs4984407
chr15	95217619	95217799	rs2619169
chr15	96724952	96725132	rs961229
chr15	96932356	96932536	rs10852049
chr15	97394672	97394852	rs8023650
chr15	98209573	98209753	rs289467
chr15	98764713	98764893	rs1442809
chr15	98894079	98894259	rs6598458
chr15	100221811	100221991	rs4564541
chr15	100822520	100822700	rs7180917
chr15	101135968	101136148	rs7180844
chr16	5460432	5460612	rs561856
chr16	5813942	5814122	rs7190850
chr16	5975792	5975972	rs12444659
chr16	5986844	5987024	rs1424132
chr16	7153173	7153353	rs11860538
chr16	7158635	7158815	rs4520856
chr16	7263075	7263255	rs11077148
chr16	7487113	7487293	rs17745284
chr16	8305015	8305195	rs8062548
chr16	9083276	9083456	rs9927946
chr16	9850297	9850477	rs1420040
chr16	10997198	10997378	rs11647384
chr16	12793748	12793928	rs1864022
chr16	13814382	13814562	rs179604
chr16	14377650	14377830	rs30244
chr16	14428762	14428942	rs30208
chr16	48571499	48571679	rs9937623
chr16	48962949	48963129	rs2160488
chr16	51234678	51234858	rs7188211
chr16	52766457	52766637	rs11863838
chr16	54354389	54354569	rs4783833
chr16	56582964	56583144	rs114502
chr16	58057536	58057716	rs2060573
chr16	61101246	61101426	rs4785146
chr16	62749299	62749479	rs4405569
chr16	64876586	64876766	rs1005822
chr16	69076530	69076710	rs1114931
chr16	70639023	70639203	rs1463436
chr16	73183349	73183529	rs4318234
chr16	75995865	75996045	rs1498059
chr16	78045709	78045889	rs1882596
chr16	79158734	79158914	rs8047289
chr16	81652231	81652411	rs12927866
chr16	83293962	83294142	rs7198542
chr16	84299682	84299862	rs244853
chr16	84974316	84974496	rs17189072
chr16	85263791	85263971	rs4541064
chr16	86251433	86251613	rs4843915
chr16	86390216	86390396	rs1728363
chr16	86508881	86509061	rs7203834
chr16	86759069	86759249	rs1562110
chr16	87006891	87007071	rs7201567
chr16	89708133	89708313	rs164749
chr17	1225849	1226029	rs2361573
chr17	2916026	2916206	rs9908715
chr17	3247335	3247515	rs392510
chr17	5627456	5627636	rs2535590
chr17	5884149	5884329	rs8081689
chr17	6037282	6037462	rs7213574
chr17	6265651	6265831	rs9903554
chr17	6285277	6285457	rs9893316
chr17	6802549	6802729	rs311758
chr17	6902669	6902849	rs1126667
chr17	7561479	7561659	rs1641510
chr17	7566847	7566967	rs9674772
chr17	7569531	7569711	TP53
chr17	7572877	7573057	TP53
chr17	7573859	7574099	TP53
chr17	7576524	7576730	TP53
chr17	7576799	7577206	TP53
chr17	7577433	7577673	TP53
chr17	7578112	7578582	TP53
chr17	7579300	7579600	TP53
chr17	7579665	7579965	TP53
chr17	7589220	7589400	rs8064946
chr17	7606631	7606811	rs7640
chr17	8625482	8625662	rs4567765
chr17	10015106	10015286	rs11655774
chr17	10168689	10168869	rs4791962
chr17	10740517	10740697	rs9902883
chr17	11178177	11178357	rs4792115
chr17	11341477	11341657	rs2908952
chr17	11656374	11656554	rs3744583
chr17	12263548	12263728	rs2240553
chr17	13110893	13111013	rs2674960
chr17	13852563	13852743	rs1005628
chr17	27009658	27009838	rs12051648
chr17	27471849	27472029	rs8067041
chr17	27909247	27909427	rs894606
chr17	29422297	29422477	NF1
chr17	29423898	29424078	rs1123232
chr17	29482952	29483192	NF1
chr17	29485979	29486159	NF1
chr17	29490178	29490418	NF1
chr17	29492332	29492512	rs1124918
chr17	29496841	29497081	NF1
chr17	29508383	29508563	NF1
chr17	29508675	29508855	NF1
chr17	29509484	29509724	NF1
chr17	29527406	29527646	NF1
chr17	29527995	29528235	NF1
chr17	29528375	29528555	NF1
chr17	29533203	29533443	NF1
chr17	29536042	29536222	rs1034705
chr17	29541415	29541655	NF1
chr17	29545959	29546199	NF1
chr17	29548796	29548976	NF1
chr17	29548982	29549162	NF1
chr17	29550403	29550643	NF1
chr17	29552070	29552310	NF1
chr17	29553427	29553727	NF1
chr17	29554182	29554362	NF1
chr17	29554492	29554672	NF1
chr17	29556022	29556502	NF1
chr17	29556802	29557042	NF1
chr17	29557218	29557458	NF1
chr17	29557811	29557991	NF1
chr17	29559068	29559308	NF1
chr17	29559688	29559928	NF1
chr17	29560005	29560245	NF1
chr17	29562589	29562829	NF1
chr17	29562867	29563107	NF1
chr17	29575949	29576189	NF1
chr17	29579896	29580076	NF1
chr17	29584630	29584810	NF1
chr17	29585320	29585560	NF1
chr17	29586008	29586188	NF1
chr17	29587339	29587579	NF1
chr17	29588681	29588921	NF1
chr17	29592181	29592421	NF1
chr17	29605264	29605444	rs145298737
chr17	29626485	29626665	NF1
chr17	29652813	29653293	NF1
chr17	29654476	29654896	NF1
chr17	29657294	29657534	NF1
chr17	29661624	29661804	NF1
chr17	29661832	29662072	NF1
chr17	29663300	29663540	NF1
chr17	29663642	29663942	NF1
chr17	29664372	29664612	NF1
chr17	29664776	29664956	NF1
chr17	29664982	29665222	NF1
chr17	29665652	29665892	NF1
chr17	29667472	29667712	NF1
chr17	29669969	29670209	NF1
chr17	29672670	29672850	rs2854312
chr17	29676116	29676356	NF1
chr17	29677148	29677388	NF1
chr17	29679233	29679473	NF1
chr17	29683418	29683658	NF1
chr17	29683922	29684162	NF1
chr17	29684216	29684456	NF1
chr17	29685448	29685688	NF1
chr17	29685919	29686099	NF1
chr17	29687466	29687766	NF1
chr17	29694179	29694359	NF1
chr17	29700981	29701221	NF1
chr17	29705837	29706017	NF1
chr17	32685915	32686095	rs2072070
chr17	33882629	33882809	rs321616
chr17	37257811	37257991	rs757320
chr17	38599081	38599319	rs584438,rs584828
chr17	43055627	43055807	rs8077267
chr17	46339521	46339701	rs2123344
chr17	48793139	48793319	rs4794179
chr17	50356581	50356761	rs9909851
chr17	53314458	53314638	rs244395
chr17	55799902	55800082	rs9910424
chr17	61563367	61563547	rs4329
chr17	64703288	64703468	rs7217618
chr17	67403101	67403281	rs707246
chr17	67482223	67482403	rs8078890
chr17	69130745	69130925	rs4300694
chr17	69201720	69201900	rs6501455
chr17	70648740	70648920	rs8075775
chr17	71442055	71442235	rs9909121
chr17	76729666	76729846	rs1384367
chr17	76915367	76915547	rs12452379
chr17	77313669	77313849	rs4790007
chr17	77323543	77323723	rs9907544
chr18	485877	486057	rs4798238
chr18	938841	939021	rs2027667
chr18	945637	945817	rs16953197
chr18	1441933	1442113	rs1018196
chr18	2166750	2166930	rs478692,rs478743
chr18	2168526	2168706	rs11660191
chr18	2323279	2323459	rs9303900
chr18	2490767	2490947	rs7506221
chr18	3070427	3070607	rs8089777
chr18	3410151	3410331	rs4797112
chr18	4437280	4437400	rs11081115
chr18	7127489	7127669	rs334419
chr18	8253678	8253858	rs9807436
chr18	10355985	10356165	rs206432
chr18	12992170	12992350	rs12605006
chr18	20143659	20143839	rs12962224
chr18	22125650	22125830	rs3897690
chr18	24977397	24977577	rs1401466
chr18	28404212	28404392	rs2591108
chr18	33701394	33701574	rs8093827
chr18	35419106	35419286	rs1942029
chr18	41339927	41340107	rs6507546
chr18	43253009	43253189	rs1000501
chr18	45749814	45749994	rs8084060
chr18	47638438	47638618	rs949931
chr18	48861747	48861927	rs1456055
chr18	52649565	52649745	rs9944832
chr18	53687902	53688082	rs1946300
chr18	55669776	55669956	rs8093537
chr18	57136778	57137084	rs643602,rs632899
chr18	58702307	58702487	rs7236170
chr18	62823592	62823772	rs1179809
chr18	64770449	64770629	rs4494651
chr18	70063200	70063380	rs9963406
chr18	71466959	71467139	rs4891524
chr18	71521375	71521555	rs17775802
chr18	72062307	72062487	rs17089188
chr18	73022076	73022256	rs7229173
chr18	73024014	73024194	rs935035
chr18	73571758	73571938	rs7237517
chr18	74259904	74260084	rs1828132
chr18	77730749	77730929	rs1134231
chr19	2663758	2663938	rs2058459
chr19	2833485	2833665	rs8107668
chr19	5188228	5188408	rs2620816
chr19	9213041	9213221	rs12610094
chr19	9217963	9218143	rs2335072
chr19	9471645	9471825	rs3760752
chr19	9568186	9568366	rs4804446
chr19	11820436	11820616	rs286271,rs286270
chr19	12641141	12641321	rs4804715
chr19	14743811	14743991	rs2045912
chr19	17257711	17257891	rs17533945
chr19	17628261	17628441	rs4450527
chr19	19280408	19280588	rs7260127
chr19	28429164	28429344	rs7248984
chr19	29815631	29815811	rs7253662
chr19	31297952	31298132	rs983495
chr19	35294294	35294474	rs11670866
chr19	39476712	39476892	rs12461981
chr19	39930965	39931145	rs2353678
chr19	42275008	42275188	rs2701
chr19	44135045	44135225	rs4802188
chr19	45543696	45543876	rs1560725
chr19	46782486	46782666	rs10153467
chr19	51351843	51352023	rs266870
chr19	53762995	53763175	rs2914367
chr19	53769283	53769463	rs2914360
chr19	56421770	56421950	rs12982043
chr19	57068989	57069169	rs11670421
chr20	1313671	1313851	rs3764712
chr20	1314174	1314354	rs6041497
chr20	2514403	2514583	rs6076243
chr20	2605218	2605398	rs6050664
chr20	3055466	3055646	rs4813627
chr20	3572234	3572414	rs2263667
chr20	4170862	4171042	rs1217359
chr20	4583742	4583922	rs6084806
chr20	4611892	4612072	rs6052700
chr20	4775548	4775728	rs2423001
chr20	6102905	6103085	rs2144937
chr20	9765450	9765630	rs6087022
chr20	10620134	10620614	JAG1
chr20	10621385	10621625	JAG1
chr20	10621706	10621946	JAG1
chr20	10622074	10622605	JAG1
chr20	10623072	10623312	JAG1
chr20	10624378	10624558	JAG1
chr20	10624944	10625124	JAG1
chr20	10625448	10625688	JAG1
chr20	10625727	10626180	JAG1
chr20	10626555	10626795	JAG1
chr20	10627548	10627788	JAG1
chr20	10628562	10628802	JAG1
chr20	10629163	10629403	JAG1
chr20	10629641	10629821	JAG1
chr20	10630106	10630346	JAG1
chr20	10630831	10631071	JAG1
chr20	10632165	10632405	JAG1
chr20	10632718	10632958	JAG1
chr20	10633060	10633300	JAG1
chr20	10636985	10637165	JAG1
chr20	10639092	10639392	JAG1
chr20	10644546	10644726	JAG1
chr20	10653321	10653681	JAG1
chr20	10654022	10654202	JAG1
chr20	11189996	11190176	rs2207101
chr20	13661912	13662092	rs6033803
chr20	16009166	16009346	rs1225886
chr20	17696571	17696751	rs4814638
chr20	19451003	19451183	rs6075515
chr20	21914103	21914283	rs927059
chr20	22964666	22964846	rs2746617
chr20	31205680	31205860	rs456798
chr20	34964210	34964390	rs4073786
chr20	36273628	36273808	rs198490
chr20	38467583	38467763	rs4812412
chr20	42017581	42017761	rs4142387
chr20	43383741	43383921	rs6031782
chr20	45567453	45567633	rs1333295
chr20	48439932	48440112	rs1328454
chr20	49629388	49629568	rs6020911
chr20	52872601	52872781	rs292123
chr20	55265452	55265632	rs4811738
chr20	55989717	55989897	rs99595
chr20	56705196	56705376	rs6015200
chr20	56709100	56709280	rs1412977,rs1412978
chr20	57810582	57810762	rs259971
chr20	58712387	58712567	rs6027337
chr20	58712679	58712859	rs6128764
chr20	59272641	59272821	rs1201904
chr20	59535650	59535830	rs6027929
chr20	59644388	59644568	rs6071471
chr20	59997604	59997784	rs2427090
chr21	15489752	15489932	rs2822410
chr21	16585110	16585290	rs2823149
chr21	18951130	18951310	rs2250305
chr21	24811105	24811465	rs2828153,rs2828151
chr21	26089024	26089204	rs2187292
chr21	29043125	29043305	rs2831057
chr21	31017249	31017429	rs2249140
chr21	34343737	34343917	rs4817505
chr21	37359677	37359857	rs2212916
chr21	39730189	39730369	rs4816597
chr21	41708870	41709050	rs2205081
chr21	43724488	43724668	rs7276176
chr21	44124341	44124521	rs2269145
chr21	44191040	44191220	rs2269173
chr21	44436086	44436266	rs2839619
chr21	44925243	44925423	rs162379
chr21	45014193	45014404	rs2838325,rs2838326
chr21	46142768	46142948	rs235290
chr21	46329655	46329835	rs2838734
chr21	46335219	46335399	rs2838735
[truncated: 98 more rows]
