# Supplementary material for: Multi-omics analysis defines highly refractory RAS burdened immature subgroup of infant acute lymphoblastic leukemia
Source: Nat Commun. 2022 Aug 30;13:4501. doi: 10.1038/s41467-022-32266-4 (PMC9427775; doi:10.1038/s41467-022-32266-4)
Supplement: Supplementary file 12 — Supplementary Data 9 [file 41467_2022_32266_MOESM12_ESM.xlsx]

## Sheet: Data9
Supplementary Data 9. Non-silent mutations detected by targeted deep sequencing in the discovery cohort of 61 infants.
Sample ID	Gene	Mutation Type	Base/Amino Acid Change	Chr	Start	End	Ref	Obs	Tumor VAF
MLL_03_017	FLT3	nonframeshift indel	NM_004119:exon20:c.2503_2505del:p.835_835del	13	28592640	28592642	ATC	-	0.43
MLL_03_019	KRAS	missense	NM_033360:exon2:c.G35A:p.G12D	12	25398284	25398284	C	T	0.405
MLL_10_004	NRAS	missense	NM_002524:exon2:c.G38A:p.G13D	1	115258744	115258744	C	T	0.036
MLL_10_004	PAX5	missense	NM_016734:exon3:c.A397C:p.S133R	9	37015007	37015007	T	G	0.031
MLL_10_004	KRAS	missense	NM_033360:exon4:c.C437T:p.A146V	12	25378561	25378561	G	A	0.162
MLL_10_005	KRAS	missense	NM_033360:exon2:c.G35C:p.G12A	12	25398284	25398284	C	G	0.311
MLL_10_006	KRAS	missense	NM_033360:exon4:c.G436A:p.A146T	12	25378562	25378562	C	T	0.067
MLL_10_006	KRAS	missense	NM_033360:exon2:c.G38A:p.G13D	12	25398281	25398281	C	T	0.096
MLL_10_006	FLT3	nonframeshift indel	NM_004119:exon20:c.2508_2510del:p.836_837del	13	28592635	28592637	ATG	-	0.083
MLL_10_006	FLT3	missense	NM_004119:exon12:c.G1471C:p.V491L	13	28609758	28609758	C	G	0.095
MLL_10_007	FLT3	nonframeshift indel	NM_004119:exon20:c.2508_2510del:p.836_837del	13	28592635	28592637	ATG	-	0.052
MLL_10_008	NRAS	missense	NM_002524:exon2:c.G35A:p.G12D	1	115258747	115258747	C	T	0.23
MLL_10_008	FLT3	missense	NM_004119:exon20:c.A2522C:p.N841T	13	28592623	28592623	T	G	0.15
MLL_10_008	FLT3	missense	NM_004119:exon20:c.A2504T:p.D835V	13	28592641	28592641	T	A	0.101
MLL_10_009	KRAS	missense	NM_033360:exon2:c.G38A:p.G13D	12	25398281	25398281	C	T	0.292
MLL_10_009	PTPN11	missense	NM_002834:exon13:c.G1508T:p.G503V	12	112926888	112926888	G	T	0.079
MLL_10_011	PAX5	frameshift indel	NM_016734:exon8:c.963dupC:p.A322fs	9	36882049	36882049	-	G	0.417
MLL_10_012	FLT3	missense	NM_004119:exon16:c.A1988G:p.K663R	13	28602380	28602380	T	C	0.088
MLL_10_015	NRAS	missense	NM_002524:exon2:c.G34T:p.G12C	1	115258748	115258748	C	A	0.336
MLL_10_015	FLT3	missense	NM_004119:exon12:c.G1471T:p.V491L	13	28609758	28609758	C	A	0.075
MLL_10_016	NRAS	missense	NM_002524:exon2:c.G35A:p.G12D	1	115258747	115258747	C	T	0.227
MLL_10_016	NRAS	missense	NM_002524:exon2:c.G34A:p.G12S	1	115258748	115258748	C	T	0.057
MLL_10_016	KRAS	missense	NM_033360:exon2:c.G38A:p.G13D	12	25398281	25398281	C	T	0.032
MLL_10_026	KRAS	missense	NM_033360:exon4:c.G436A:p.A146T	12	25378562	25378562	C	T	0.077
MLL_10_028	FLT3	missense	NM_004119:exon20:c.T2505A:p.D835E	13	28592640	28592640	A	T	0.053
MLL_10_036	FLT3	missense	NM_004119:exon16:c.A1988G:p.K663R	13	28602380	28602380	T	C	0.026
MLL_10_036	FLT3	missense	NM_004119:exon11:c.C1352T:p.S451F	13	28610138	28610138	G	A	0.129
MLL_10_037	COL24A1	missense	NM_152890:exon54:c.A4382G:p.Q1461R	1	86227242	86227242	T	C	0.045
MLL_10_037	KRAS	missense	NM_033360:exon2:c.G35A:p.G12D	12	25398284	25398284	C	T	0.048
MLL_10_037	KRAS	missense	NM_033360:exon2:c.G34A:p.G12S	12	25398285	25398285	C	T	0.06
MLL_10_040	PAX5	missense	NM_016734:exon2:c.C175T:p.R59W	9	37020670	37020670	G	A	0.075
MLL_96_001	FLT3	missense	NM_004119:exon20:c.G2503T:p.D835Y	13	28592642	28592642	C	A	0.203
MLL_96_009	KRAS	missense	NM_033360:exon2:c.G35A:p.G12D	12	25398284	25398284	C	T	0.043
MLL_96_009	FLT3	missense	NM_004119:exon12:c.G1471T:p.V491L	13	28609758	28609758	C	A	0.267
MLL_96_010	FLT3	missense	NM_004119:exon20:c.G2503T:p.D835Y	13	28592642	28592642	C	A	0.385
MLL_96_011	TP53	missense	NM_000546:exon8:c.C844G:p.R282G	17	7577094	7577094	G	C	0.443
MLL_96_015	NRAS	missense	NM_002524:exon2:c.G38A:p.G13D	1	115258744	115258744	C	T	0.049
MLL_96_015	FLT3	missense	NM_004119:exon20:c.T2505G:p.D835E	13	28592640	28592640	A	C	0.054
MLL_96_023	NRAS	missense	NM_002524:exon2:c.G35A:p.G12D	1	115258747	115258747	C	T	0.139
MLL_96_023	KRAS	missense	NM_033360:exon2:c.G35A:p.G12D	12	25398284	25398284	C	T	0.175
MLL_96_024	NRAS	missense	NM_002524:exon2:c.G35A:p.G12D	1	115258747	115258747	C	T	0.292
MLL_96_024	KRAS	missense	NM_033360:exon2:c.G35A:p.G12D	12	25398284	25398284	C	T	0.045
MLL_96_025	PIK3R1	missense	NM_181523:exon2:c.G14T:p.G5V	5	67522517	67522517	G	T	0.42
MLL_96_029	NRAS	missense	NM_002524:exon2:c.G38A:p.G13D	1	115258744	115258744	C	T	0.435
MLL_96_031	NRAS	missense	NM_002524:exon2:c.G34A:p.G12S	1	115258748	115258748	C	T	0.032
MLL_96_031	FLT3	missense	NM_004119:exon20:c.G2503T:p.D835Y	13	28592642	28592642	C	A	0.119
MLL_96_032	NRAS	missense	NM_002524:exon2:c.G34C:p.G12R	1	115258748	115258748	C	G	0.213
MLL_96_032	KRAS	nonframeshift indel	NM_033360:exon3:c.197_198insCCCATGCCTCTACAGTGC:p.A66delinsAPCLYSA	12	25380260	25380260	-	GCACTGTAGAGGCATGGG	0.029
MLL_96_032	KRAS	missense	NM_033360:exon2:c.G38A:p.G13D	12	25398281	25398281	C	T	0.061
MLL_96_032	KRAS	missense	NM_033360:exon2:c.G35A:p.G12D	12	25398284	25398284	C	T	0.027
MLL_96_033	NRAS	missense	NM_002524:exon2:c.G35A:p.G12D	1	115258747	115258747	C	T	0.394
MLL_96_040	KRAS	missense	NM_033360:exon2:c.G38A:p.G13D	12	25398281	25398281	C	T	0.186
MLL_96_048	KRAS	nonframeshift indel	NM_033360:exon2:c.35_36insAGCTGA:p.G12delinsGAD	12	25398283	25398283	-	TCAGCT	0.144
MLL_96_048	KRAS	missense	NM_033360:exon2:c.G35A:p.G12D	12	25398284	25398284	C	T	0.027
MLL_96_050	NRAS	missense	NM_002524:exon2:c.G35A:p.G12D	1	115258747	115258747	C	T	0.41
MLL_96_051	NRAS	missense	NM_002524:exon3:c.A182G:p.Q61R	1	115256529	115256529	T	C	0.181
MLL_96_051	NRAS	missense	NM_002524:exon3:c.C181A:p.Q61K	1	115256530	115256530	G	T	0.243
MLL_96_053	NRAS	missense	NM_002524:exon2:c.G38A:p.G13D	1	115258744	115258744	C	T	0.038
MLL_96_053	PIK3CA	missense	NM_006218:exon10:c.A1634G:p.E545G	3	178936092	178936092	A	G	0.058
MLL_96_053	KRAS	missense	NM_033360:exon2:c.G38A:p.G13D	12	25398281	25398281	C	T	0.127
MLL_96_053	KRAS	missense	NM_033360:exon2:c.G34A:p.G12S	12	25398285	25398285	C	T	0.073
MLL_96_053	FLT3	missense	NM_004119:exon20:c.T2505G:p.D835E	13	28592640	28592640	A	C	0.206
MLL_96_053	NF1	nonframeshift indel	NM_001128147:exon15:c.1737_1739del:p.579_580del	17	29548963	29548965	TTT	-	0.365
MLL_96_057	PIK3R1	nonframeshift indel	NM_181523:exon13:c.1735_1738delinsTCCCAGA:p.579_580delinsSQN	5	67591142	67591145	CAAT	TCCCAGA	0.103
MLL_96_063	KRAS	missense	NM_033360:exon2:c.G38A:p.G13D	12	25398281	25398281	C	T	0.073
MLL_96_063	KRAS	nonframeshift indel	NM_033360:exon2:c.35_36insAGCTGG:p.G12delinsGAG	12	25398283	25398283	-	CCAGCT	0.198
MLL_96_064	PIK3R1	missense	NM_181523:exon13:c.G1678T:p.D560Y	5	67591085	67591085	G	T	0.029
MLL_96_064	PIK3R1	nonframeshift indel	NM_181523:exon13:c.1701_1702insGGGGGC:p.K567delinsKGG	5	67591108	67591108	-	GGGGGC	0.142
MLL_96_064	FLT3	missense	NM_004119:exon20:c.G2503C:p.D835H	13	28592642	28592642	C	G	0.144
MLL_96_066	NRAS	missense	NM_002524:exon2:c.G35T:p.G12V	1	115258747	115258747	C	A	0.025
MLL_96_066	NRAS	missense	NM_002524:exon2:c.G34A:p.G12S	1	115258748	115258748	C	T	0.025
MLL_96_066	KRAS	missense	NM_033360:exon2:c.G34C:p.G12R	12	25398285	25398285	C	G	0.266
MLL_96_071	KRAS	missense	NM_033360:exon2:c.G35A:p.G12D	12	25398284	25398284	C	T	0.197
MLL_96_073	NRAS	missense	NM_002524:exon2:c.G38A:p.G13D	1	115258744	115258744	C	T	0.196
MLL_96_073	KRAS	missense	NM_033360:exon2:c.G35A:p.G12D	12	25398284	25398284	C	T	0.066
MLL_96_073	FLT3	missense	NM_004119:exon16:c.G1992T:p.M664I	13	28602376	28602376	C	A	0.076
scmc01	PIK3R1	nonframeshift indel	NM_181523:exon11:c.1365_1376delinsACC:p.455_459delinsQP	5	67589602	67589613	GTTTCAAGAAAA	ACC	0.048
scmc02	NRAS	missense	NM_002524:exon2:c.G37C:p.G13R	1	115258745	115258745	C	G	0.061
scmc06	PAX5	missense	NM_016734:exon3:c.T399A:p.S133R	9	37015005	37015005	A	T	0.278
scmc09	KRAS	missense	NM_033360:exon2:c.G35A:p.G12D	12	25398284	25398284	C	T	0.027
UT_INF_001	PTPN11	missense	NM_002834:exon13:c.G1508C:p.G503A	12	112926888	112926888	G	C	0.201
UT_INF_001	FLT3	missense	NM_004119:exon20:c.A2525G:p.Y842C	13	28592620	28592620	T	C	0.281
UT_INF_001	TP53	frameshift indel	NM_000546:exon7:c.686_687del:p.C229fs	17	7577594	7577595	AC	-	0.219
UT_INF_003	NRAS	missense	NM_002524:exon2:c.G35A:p.G12D	1	115258747	115258747	C	T	0.111
UT_INF_003	FLT3	missense	NM_004119:exon20:c.T2505G:p.D835E	13	28592640	28592640	A	C	0.041
UT_INF_004	FLT3	missense	NM_004119:exon20:c.T2524C:p.Y842H	13	28592621	28592621	A	G	0.437
UT_INF_007	TP53	nonframeshift indel	NM_000546:exon8:c.846_847insGGG:p.R283delinsGR	17	7577091	7577091	-	CCC	0.085
UT_INF_007	TP53	nonsense	NM_000546:exon4:c.150dupT:p.E51_Q52delinsX	17	7579536	7579536	-	A	0.036
UT_INF_010	NRAS	missense	NM_002524:exon2:c.G38A:p.G13D	1	115258744	115258744	C	T	0.1
UT_INF_010	NEB	missense	NM_001164507:exon86:c.A13232G:p.Q4411R	2	152460114	152460114	T	C	0.147
UT_INF_010	KRAS	missense	NM_033360:exon4:c.G436A:p.A146T	12	25378562	25378562	C	T	0.083
UT_INF_010	PTPN11	missense	NM_002834:exon3:c.G205A:p.E69K	12	112888189	112888189	G	A	0.03
UT_INF_010	FLT3	missense	NM_004119:exon14:c.A1715G:p.Y572C	13	28608341	28608341	T	C	0.286
