# Supplementary material for: Multi-omics analysis defines highly refractory RAS burdened immature subgroup of infant acute lymphoblastic leukemia
Source: Nat Commun. 2022 Aug 30;13:4501. doi: 10.1038/s41467-022-32266-4 (PMC9427775; doi:10.1038/s41467-022-32266-4)
Supplement: Supplementary file 14 — Supplementary Data 11 [file 41467_2022_32266_MOESM14_ESM.xlsx]

## Sheet: Data11
Supplementary Data 11. Validated non-silent mutations detected by WES in 12 infants from the extended cohort.
Sample ID	Gene	Mutation Type	Base/Amino Acid Change	Chr	Start	End	Ref	Obs	Tumor VAF
MLL_03_026	ABCA13	missense	NM_152701:exon54:c.C14185T:p.R4729C	7	48563977	48563977	C	T	0.411
MLL_03_026	CHD4	missense	NM_001273:exon16:c.C2374T:p.R792W	12	6702722	6702722	G	A	0.133
MLL_03_026	ANKS1B	missense	NM_152788:exon20:c.A3158G:p.E1053G	12	99194812	99194812	T	C	0.099
MLL_03_026	TRAF4	missense	NM_004295:exon6:c.G677A:p.G226D	17	27075581	27075581	G	A	0.392
MLL_03_027	NRAS	missense	NM_002524:exon2:c.G35A:p.G12D	1	115258747	115258747	C	T	0.259
MLL_03_027	FLT3	missense	NM_004119:exon12:c.G1471T:p.V491L	13	28609758	28609758	C	A	0.046
MLL_10_002	NLRC4	missense	NM_021209:exon4:c.G1528A:p.A510T	2	32475405	32475405	C	T	0.214
MLL_10_002	FEM1B	missense	NM_015322:exon2:c.C1727T:p.P576L	15	68583423	68583423	C	T	0.178
MLL_10_010	ARHGEF10L	missense	NM_018125:exon11:c.G994A:p.V332M	1	17948410	17948410	G	A	0.19
MLL_10_010	KRAS	missense	NM_033360:exon2:c.G35T:p.G12V	12	25398284	25398284	C	A	0.123
MLL_10_013	ADAMTS9	missense	NM_182920:exon12:c.G1756A:p.V586M	3	64627624	64627624	C	T	0.381
MLL_10_013	SPI1	missense	NM_001080547:exon5:c.C691T:p.R231C	11	47376903	47376903	G	A	0.22
MLL_10_013	PTPN11	missense	NM_002834:exon3:c.G205A:p.E69K	12	112888189	112888189	G	A	0.467
MLL_10_017	NRAS	missense	NM_002524:exon2:c.G34A:p.G12S	1	115258748	115258748	C	T	0.076
MLL_10_017	RNF213	missense	NM_001256071:exon29:c.G9422T:p.R3141L	17	78321557	78321557	G	T	0.076
MLL_10_017	BEX1	missense	NM_018476:exon3:c.C50A:p.A17D	X	102318153	102318153	G	T	0.385
MLL_10_027	GPC1	missense	NM_002081:exon6:c.C1075T:p.R359W	2	241404333	241404333	C	T	0.286
MLL_10_027	PIK3CA	missense	NM_006218:exon10:c.G1624A:p.E542K	3	178936082	178936082	G	A	0.068
MLL_10_027	KLK2	missense	NM_005551:exon1:c.C16T:p.L6F	19	51376745	51376745	C	T	0.352
MLL_10_027	FLT3	nonframeshift indel	NM_004119:exon14:c.1794_1795insGCCCAGTGGCGAAGCCCTTTTCCT:p.Y599delinsAQWRSPFPY	13	28608261	28608261	-	AGGAAAAGGGCTTCGCCACTGGGC	0.2877
MLL_10_031	ACBD5	missense	NM_145698:exon10:c.G1285A:p.D429N	10	27497294	27497294	C	T	0.395
MLL_10_031	CHD4	missense	NM_001273:exon24:c.C3554T:p.T1185M	12	6697027	6697027	G	A	0.519
MLL_10_031	FLT3	missense	NM_004119:exon20:c.G2503C:p.D835H	13	28592642	28592642	C	G	0.183
MLL_10_031	TP53	missense	NM_000546:exon7:c.G743A:p.R248Q	17	7577538	7577538	C	T	0.375
MLL_10_033	STOX2	missense	NM_020225:exon3:c.C2584T:p.R862C	4	184932575	184932575	C	T	0.46
MLL_10_033	KRAS	missense	NM_033360:exon2:c.G35A:p.G12D	12	25398284	25398284	C	T	0.333
MLL_10_034	MEF2C	missense	NM_002397:exon11:c.G1363A:p.D455N	5	88018480	88018480	C	T	0.473
MLL_10_034	ACTN4	missense	NM_004924:exon11:c.C1228T:p.R410W	19	39208651	39208651	C	T	0.633
MLL_10_035	DCAF4L2	missense	NM_152418:exon1:c.G298A:p.G100S	8	88885902	88885902	C	T	0.078
MLL_10_042	KRAS	missense	NM_033360:exon4:c.G436C:p.A146P	12	25378562	25378562	C	G	0.311
MLL_10_042	ARID3A	nonframeshift indel	NM_005224:exon4:c.697_698insACGAACTCG:p.Y233delinsYELD	19	960095	960095	-	ACGAACTCG	0.331
