# Supplementary material for: Multi-omics analysis defines highly refractory RAS burdened immature subgroup of infant acute lymphoblastic leukemia
Source: Nat Commun. 2022 Aug 30;13:4501. doi: 10.1038/s41467-022-32266-4 (PMC9427775; doi:10.1038/s41467-022-32266-4)
Supplement: Supplementary file 15 — Supplementary Data 12 [file 41467_2022_32266_MOESM15_ESM.xlsx]

## Sheet: Data12
Supplementary Data 12. Non-silent mutations detected by targeted deep sequencing in 11 infants from the extended cohort.
Sample ID	Gene	Mutation Type	Base/Amino Acid Change	Chr	Start	End	Ref	Obs	Tumor VAF
MLL_03_026	CHD4	missense	NM_001273:exon16:c.C2374T:p.R792W	12	6702722	6702722	G	A	0.105
MLL_03_027	NRAS	missense	NM_002524:exon2:c.G35A:p.G12D	1	115258747	115258747	C	T	0.309
MLL_03_027	FLT3	missense	NM_004119:exon12:c.G1471T:p.V491L	13	28609758	28609758	C	A	0.05
MLL_10_010	KRAS	missense	NM_033360:exon2:c.G35T:p.G12V	12	25398284	25398284	C	A	0.118
MLL_10_013	PTPN11	missense	NM_002834:exon3:c.G205A:p.E69K	12	112888189	112888189	G	A	0.408
MLL_10_027	PIK3CA	missense	NM_006218:exon10:c.G1624A:p.E542K	3	178936082	178936082	G	A	0.036
MLL_10_027	FLT3	nonframeshift indel	NM_004119:exon14:c.1794_1795insGCCCAGTGGCGAAGCCCTTTTCCT:p.Y599delinsAQWRSPFPY	13	28608261	28608261	-	AGGAAAAGGGCTTCGCCACTGGGC	0.342
MLL_10_031	CHD4	missense	NM_001273:exon24:c.C3554T:p.T1185M	12	6697027	6697027	G	A	0.487
MLL_10_031	FLT3	missense	NM_004119:exon20:c.G2503C:p.D835H	13	28592642	28592642	C	G	0.094
MLL_10_031	FLT3	missense	NM_004119:exon12:c.G1471T:p.V491L	13	28609758	28609758	C	A	0.049
MLL_10_031	TP53	missense	NM_000546:exon7:c.G743A:p.R248Q	17	7577538	7577538	C	T	0.363
MLL_10_033	KRAS	missense	NM_033360:exon2:c.G35A:p.G12D	12	25398284	25398284	C	T	0.425
MLL_10_042	KRAS	missense	NM_033360:exon4:c.G436C:p.A146P	12	25378562	25378562	C	G	0.451
