# Supplementary material for: Multi-omics analysis defines highly refractory RAS burdened immature subgroup of infant acute lymphoblastic leukemia
Source: Nat Commun. 2022 Aug 30;13:4501. doi: 10.1038/s41467-022-32266-4 (PMC9427775; doi:10.1038/s41467-022-32266-4)
Supplement: Supplementary file 16 — Supplementary Data 13 [file 41467_2022_32266_MOESM16_ESM.xlsx]

## Sheet: Data13
Supplementary Data 13. Structural variations identified by WES and/or targeted deep sequencing in 12 infants from the extended cohort.
Sample ID	Chr_1	Position_1	Direction_1	Gene_1	Chr_2	Position_2	Direction_2	Gene_2	Variant Type	Tumor VAF	Platform
MLL_03_026	9	37187125	+	ZCCHC7	9	37349311	-	ZCCHC7	deletion	0.4831	WES
MLL_03_026	11	118357224	+	KMT2A	9	20369474	+	MLLT3	translocation	0.1983	Target
MLL_03_026	11	118357262	-	KMT2A	3	37215317	+	LRRFIP2	translocation	0.2385	Target
MLL_03_026	14	22951992	+	---	9	37030694	+	PAX5	translocation	0.44	WES
MLL_03_026	14	22951998	-	---	9	37030696	-	PAX5	translocation	0.7375	WES
MLL_03_027	11	118354869	-	KMT2A	4	87855549	+	AFF1-AS1	translocation	0.1674	WES/Target
MLL_03_027	11	118355075	+	KMT2A	4	88006525	-	AFF1	translocation	0.1583	WES/Target
MLL_10_002	11	118355404	-	KMT2A	11	121450583	-	SORL1	inversion	0.1155	Target
MLL_10_002	11	118355541	+	KMT2A	19	6229865	+	MLLT1	translocation	0.0819	Target
MLL_10_010	1	198802132	-	MIR181A1HG	11	118359403	-	KMT2A	translocation	0.2392	WES/Target
MLL_10_010	11	118359280	+	KMT2A	4	88011709	-	AFF1	translocation	0.2098	Target
MLL_10_013	11	118358292	-	KMT2A	4	88029383	+	AFF1	translocation	0.1054	WES/Target
MLL_10_013	11	118358583	+	KMT2A	4	88029380	-	AFF1	translocation	0.2817	WES/Target
MLL_10_017	11	119148567	+	CBL	11	119154054	-	CBL	deletion	0.3944	WES
MLL_10_027	11	47371541	+	MYBPC3	11	47383620	-	SPI1	deletion	0.3667	WES
MLL_10_027	11	118355009	+	KMT2A	4	87996027	+	AFF1	translocation	0.2016	WES/Target
MLL_10_027	11	118355095	-	KMT2A	4	121219893	+	---	translocation	0.3239	Target
MLL_10_033	11	118356935	+	KMT2A	19	6301106	+	---	translocation	0.0595	Target
MLL_10_033	11	118357193	-	KMT2A	19	6301042	-	---	translocation	0.2826	Target
MLL_10_034	11	118358974	+	KMT2A	19	6277642	+	MLLT1	translocation	0.011	Target
MLL_10_035	11	118355516	+	KMT2A	4	87993525	-	AFF1	translocation	0.1478	Target
MLL_10_035	11	118355605	-	KMT2A	4	87993561	+	AFF1	translocation	0.3333	WES/Target
MLL_10_042	11	118358235	-	KMT2A	4	87978925	+	AFF1	translocation	0.0506	Target
MLL_10_042	11	118358347	+	KMT2A	4	87979015	-	AFF1	translocation	0.1083	Target
