# Supplementary material for: Multi-omics analysis defines highly refractory RAS burdened immature subgroup of infant acute lymphoblastic leukemia
Source: Nat Commun. 2022 Aug 30;13:4501. doi: 10.1038/s41467-022-32266-4 (PMC9427775; doi:10.1038/s41467-022-32266-4)
Supplement: Supplementary file 18 — Source Data [file 41467_2022_32266_MOESM18_ESM.xlsx]

## Sheet: Figure 7c
Figure 7c	RT-PCR of IRX1, HOXA9, GAPDH, KMT2A-Aff1

## Sheet: Suppl Figure 18a
Supplementary Figure 18a
	IRX1 promoter
	Vector	KMT2A-Aff1
	1.04025	1.35604
	0.944272	1.39628
	1.01548	1.37461
	HOXA9 promoter
	Vector	KMT2A-Aff1
	0.962304	4.09299
	0.995377	4.06632
	1.04232	4.30957
